# Supplementary material for: Genome-Wide Analysis of Loss of Heterozygosity in Breast Infiltrating Ductal Carcinoma Distant Normal Tissue Highlights Arm Specific Enrichment and Expansion across Tumor Stages
Source: PLoS One. 2014 Apr 18;9(4):e95783. doi: 10.1371/journal.pone.0095783 (PMC3991715; doi:10.1371/journal.pone.0095783)
Supplement: Table S1 — Clinical information and LOH concurrence rate of 33 IDC patients. (XLSX) [file pone.0095783.s004.xlsx]

## Sheet: Table S1
Concurrent LOH (>=2 HET->HOM events) in Td and Tt							Td Purity					Tt Purity			Distance of Td to Tt		Patient Information
Barcode	No. LOH in Td	No. Concurrent LOH in Tt	Concurrence rate	No. LOH in Tt	No.Concurrent LOH in Td	Concurrence rate	Td Barcode	percent_normal_cells	percent_stromal_cells	percent_tumor_nuclei	Tt Barcode	percent_normal_cells	percent_stromal_cells	percent_tumor_nuclei	Barcode		Barcode	T stage	meta	lymph	stage	Nuclear Grade	Tubule formation	Mitotic activity score	Nottingham grade	age	histtype	er	pr	her2	gender	race
TCGA-BH-A0B7	945	736	0.778836	1012	736	0.727273	TCGA-BH-A0B7-11A-34D-A111-01	100	0	0	TCGA-BH-A0B7-01A-12D-A111-01	15	10	60	TCGA-BH-A0B7	Distal (>2cm)	TCGA-BH-A0B7	T2	M0	N1a	Stage IIB	3	2	3	3	42	Infiltrating Ductal	Positive	Positive	Positive	FEMALE	WHITE
TCGA-BH-A0BW	1321	1009	0.763815	5530	1010	0.18264	TCGA-BH-A0BW-11A-12D-A111-01	100	0	0	TCGA-BH-A0BW-01A-11D-A111-01	10	10	60	TCGA-BH-A0BW	Distal (>2cm)	TCGA-BH-A0BW	T1c	M0	N0	Stage I	3	3	3	3	71	Infiltrating Ductal	Negative	Negative	[Not Available]	FEMALE	BLACK OR AFRICAN AMERICAN
TCGA-E2-A153	34	4	0.117647	728	4	0.00549451	TCGA-E2-A153-11A-31D-A12A-01	20	80	0	TCGA-E2-A153-01A-12D-A12A-01	0	40	60	TCGA-E2-A153	Distal (>2cm)	TCGA-E2-A153	T1c	M0	N1a	Stage IIB	2	3	1	2	51	Infiltrating Ductal	Positive	Positive	Negative	FEMALE	WHITE
TCGA-A7-A0D9	42	20	0.47619	412	19	0.0461165	TCGA-A7-A0D9-11A-53D-A092-01	0	100	0	TCGA-A7-A0D9-01A-31D-A059-01	5	35	65	TCGA-A7-A0D9	Distal (>2cm)	TCGA-A7-A0D9	T2	M0	N0 (i-)	Stage IIA	2	3	1	2	37	Infiltrating Ductal	Positive	Negative	Negative	FEMALE	WHITE
TCGA-BH-A0BL	7808	7170	0.918289	7760	7206	0.928608	TCGA-BH-A0BL-11A-12D-A111-01	100	0	0	TCGA-BH-A0BL-01A-11D-A111-01	2	10	65	TCGA-BH-A0BL	Distal (>2cm)	TCGA-BH-A0BL	T1c	M0	N0	Stage I	3	3	3	3	35	Infiltrating Ductal	Negative	Negative	Negative	FEMALE	WHITE
TCGA-BH-A0H9	1509	1332	0.882704	1773	1335	0.752961	TCGA-BH-A0H9-11A-22D-A092-01	100	0	0	TCGA-BH-A0H9-01A-11D-A059-01	12	46	65	TCGA-BH-A0H9	Distal (>2cm)	TCGA-BH-A0H9	T2	M0	N0 (i-)	Stage IIA	3	3	3	3	69	Infiltrating Ductal	Positive	Positive	Equivocal	FEMALE	WHITE
TCGA-A7-A0CH	14363	13993	0.974239	14950	13909	0.930368	TCGA-A7-A0CH-11A-32D-A092-01	100	0	0	TCGA-A7-A0CH-01A-21D-A011-01	0	27	70	TCGA-A7-A0CH	Distal (>2cm)	TCGA-A7-A0CH	T2	M0	N0 (i-)	Stage IIA	2	2	1	1	79	Infiltrating Ductal	[Not Available]	[Not Available]	[Not Available]	FEMALE	WHITE
TCGA-BH-A0AY	124	76	0.612903	2361	76	0.0321898	TCGA-BH-A0AY-11A-23D-A092-01	100	0	0	TCGA-BH-A0AY-01A-21D-A011-01	0	10	70	TCGA-BH-A0AY	Distal (>2cm)	TCGA-BH-A0AY	T2	M0	N0 (i-)	Stage IIA	2	3	1	2	62	Infiltrating Ductal	Positive	Positive	Negative	FEMALE	WHITE
TCGA-BH-A0B3	9	5	0.555556	3155	5	0.00158479	TCGA-BH-A0B3-11B-21D-A092-01	100	0	0	TCGA-BH-A0B3-01A-11D-A059-01	0	17	70	TCGA-BH-A0B3	Distal (>2cm)	TCGA-BH-A0B3	T2	M0	N1a	Stage IIB	3	3	3	3	53	Infiltrating Ductal	Negative	Negative	Negative	FEMALE	WHITE
TCGA-BH-A0BV	126	35	0.277778	1301	35	0.0269024	TCGA-BH-A0BV-11A-31D-A092-01	35	0	0	TCGA-BH-A0BV-01A-11D-A011-01	2	8	70	TCGA-BH-A0BV	Distal (>2cm)	TCGA-BH-A0BV	T2	M0	N1a	Stage IIB	3	3	1	2	78	Infiltrating Ductal	Positive	Positive	Negative	FEMALE	WHITE
TCGA-BH-A0DK	526	352	0.669202	596	353	0.592282	TCGA-BH-A0DK-11A-13D-A092-01	97	0	0	TCGA-BH-A0DK-01A-21D-A059-01	8	20	70	TCGA-BH-A0DK	Distal (>2cm)	TCGA-BH-A0DK	T2	M0	N0 (i-)	Stage IIA	2	3	2	2	49	Infiltrating Ductal	Positive	Positive	Negative	FEMALE	WHITE
TCGA-A7-A13E	82	39	0.47561	3303	39	0.0118074	TCGA-A7-A13E-11A-61D-A12N-01	100	0	0	TCGA-A7-A13E-01A-11D-A12N-01	0	0	75	TCGA-A7-A13E	Distal (>2cm)	TCGA-A7-A13E	T2	MX	N1	Stage IIB	3	3	3	3	62	Infiltrating Ductal	Positive	Negative	Equivocal	FEMALE	WHITE
TCGA-BH-A0BJ	55	0	0	572	0	0	TCGA-BH-A0BJ-11A-23D-A092-01	100	0	0	TCGA-BH-A0BJ-01A-11D-A059-01	5	14	75	TCGA-BH-A0BJ	Distal (>2cm)	TCGA-BH-A0BJ	T2	M0	N1a	Stage IIB	2	2	2	2	41	Infiltrating Ductal	Positive	Positive	Negative	FEMALE	WHITE
TCGA-BH-A0DQ	112	21	0.1875	1561	21	0.0134529	TCGA-BH-A0DQ-11A-12D-A092-01	97	0	0	TCGA-BH-A0DQ-01A-11D-A087-01	8	20	75	TCGA-BH-A0DQ	Distal (>2cm)	TCGA-BH-A0DQ	T2	M0	N1	Stage IIB	2	2	2	2	42	Infiltrating Ductal	Positive	Positive	Negative	FEMALE	WHITE
TCGA-A7-A0CE	603	410	0.679934	7411	400	0.0539738	TCGA-A7-A0CE-11A-21D-A092-01	100	0	0	TCGA-A7-A0CE-01A-11D-A011-01	0	15	80	TCGA-A7-A0CE	Distal (>2cm)	TCGA-A7-A0CE	T2	M0	N0 (i-)	Stage IIA	3	3	3	3	57	Infiltrating Ductal	Negative	Negative	Equivocal	FEMALE	WHITE
TCGA-A7-A0DB	71	45	0.633803	545	45	0.0825688	TCGA-A7-A0DB-11A-33D-A092-01	100	0	0	TCGA-A7-A0DB-01A-11D-A011-01	3	27	80	TCGA-A7-A0DB	Distal (>2cm)	TCGA-A7-A0DB	T2	M0	N0 (i-)	Stage IIA	2	2	1	2	56	Infiltrating Ductal	Positive	Positive	Negative	FEMALE	WHITE
TCGA-A7-A13F	12965	12342	0.951948	12521	11085	0.885313	TCGA-A7-A13F-11A-42D-A12N-01	100	0	0	TCGA-A7-A13F-01A-11D-A12N-01	0	0	80	TCGA-A7-A13F	Distal (>2cm)	TCGA-A7-A13F	T3	M0	N1a	Stage IIIA	2	3	1	2	44	Infiltrating Ductal	Positive	Positive	Equivocal	FEMALE	WHITE
TCGA-BH-A0B2	17126	176	0.0102768	325	163	0.501538	TCGA-BH-A0B2-11A-11D-A10L-01	95	0	0	TCGA-BH-A0B2-01A-11D-A10L-01	20	9	80	TCGA-BH-A0B2	Distal (>2cm)	TCGA-BH-A0B2	T1a	M0	N0	Stage I	NA	NA	NA	NA	43	Infiltrating Ductal	Positive	Positive	Negative	FEMALE	WHITE
TCGA-BH-A0BC	14547	13506	0.928439	14991	13617	0.908345	TCGA-BH-A0BC-11A-22D-A092-01	100	0	0	TCGA-BH-A0BC-01A-22D-A087-01	5	20	80	TCGA-BH-A0BC	Distal (>2cm)	TCGA-BH-A0BC	T2	M0	N3	Stage IIIC	2	3	1	2	60	Infiltrating Ductal	Positive	Positive	Negative	FEMALE	WHITE
TCGA-BH-A0C0	167	33	0.197605	290	33	0.113793	TCGA-BH-A0C0-11A-21D-A092-01	100	0	0	TCGA-BH-A0C0-01A-21D-A059-01	1	9	80	TCGA-BH-A0C0	Distal (>2cm)	TCGA-BH-A0C0	T1c	M0	N1a	Stage IIA	3	3	3	3	62	Infiltrating Ductal	Positive	Positive	Equivocal	FEMALE	WHITE
TCGA-BH-A0E1	18	8	0.444444	218	8	0.0366972	TCGA-BH-A0E1-11A-13D-A092-01	100	0	0	TCGA-BH-A0E1-01A-11D-A059-01	40	4	80	TCGA-BH-A0E1	Distal (>2cm)	TCGA-BH-A0E1	T2	M0	N1	Stage IIB	2	3	2	2	52	Infiltrating Ductal	Positive	Positive	Equivocal	FEMALE	WHITE
TCGA-E2-A14Y	18	5	0.277778	801	5	0.0062422	TCGA-E2-A14Y-11A-33D-A12A-01	10	90	0	TCGA-E2-A14Y-01A-21D-A12A-01	0	25	80	TCGA-E2-A14Y	Distal (>2cm)	TCGA-E2-A14Y	T2	M0	N0	Stage IIA	3	3	3	3	35	Infiltrating Ductal	Positive	Positive	Equivocal	FEMALE	WHITE
TCGA-E2-A158	20	17	0.85	4549	17	0.00373709	TCGA-E2-A158-11A-22D-A12A-01	0	100	0	TCGA-E2-A158-01A-11D-A12A-01	0	17	80	TCGA-E2-A158	Distal (>2cm)	TCGA-E2-A158	T1c	M0	N1mi	Stage IIA	2	3	3	3	43	Infiltrating Ductal	Negative	Negative	Negative	FEMALE	WHITE
TCGA-E2-A15I	86	47	0.546512	2207	47	0.0212959	TCGA-E2-A15I-11A-32D-A134-01	5	95	0	TCGA-E2-A15I-01A-21D-A134-01	1	19	80	TCGA-E2-A15I	Distal (>2cm)	TCGA-E2-A15I	T2	M0	N0	Stage IIA	2	2	1	1	44	Infiltrating Ductal	Positive	Positive	Equivocal	FEMALE	WHITE
TCGA-A7-A0DC	75	26	0.346667	475	26	0.0547368	TCGA-A7-A0DC-11A-41D-A092-01	0	100	0	TCGA-A7-A0DC-01A-11D-A011-01	0	15	85	TCGA-A7-A0DC	NA	TCGA-A7-A0DC	T1c	M0	N0 (i-)	Stage IA	NA	NA	NA	NA	63	Infiltrating Ductal	Positive	Negative	Negative	FEMALE	WHITE
TCGA-BH-A0DH	59	36	0.610169	1584	36	0.0227273	TCGA-BH-A0DH-11A-31D-A092-01	100	0	0	TCGA-BH-A0DH-01A-11D-A087-01	0	38	85	TCGA-BH-A0DH	Distal (>2cm)	TCGA-BH-A0DH	T2	M0	N1a	Stage IIB	2	3	1	2	63	Infiltrating Ductal	Positive	Positive	Negative	FEMALE	WHITE
TCGA-BH-A0E0	26	12	0.461538	11201	12	0.00107133	TCGA-BH-A0E0-11A-13D-A092-01	100	0	0	TCGA-BH-A0E0-01A-11D-A059-01	0	0	85	TCGA-BH-A0E0	Distal (>2cm)	TCGA-BH-A0E0	T3	M0	N3a	Stage IIIC	3	3	3	3	38	Infiltrating Ductal	Negative	Negative	Negative	FEMALE	WHITE
TCGA-BH-A0H7	4089	2943	0.719736	7936	2831	0.356729	TCGA-BH-A0H7-11A-13D-A092-01	100	0	0	TCGA-BH-A0H7-01A-13D-A059-01	5	60	85	TCGA-BH-A0H7	Distal (>2cm)	TCGA-BH-A0H7	T1c	M0	N2a	Stage IIIA	3	3	1	2	65	Infiltrating Ductal	Positive	Positive	Negative	FEMALE	WHITE
TCGA-E2-A1BC	235	92	0.391489	719	92	0.127955	TCGA-E2-A1BC-11A-32D-A12N-01	100	0	0	TCGA-E2-A1BC-01A-11D-A12N-01	0	0	85	TCGA-E2-A1BC	Distal (>2cm)	TCGA-E2-A1BC	T1c	M0	N0	Stage IA	1	2	1	1	63	Infiltrating Ductal	Positive	Positive	Negative	FEMALE	[Not Available]
TCGA-BH-A0BM	46	16	0.347826	432	16	0.037037	TCGA-BH-A0BM-11A-12D-A092-01	95	0	0	TCGA-BH-A0BM-01A-11D-A059-01	5	5	88	TCGA-BH-A0BM	Distal (>2cm)	TCGA-BH-A0BM	T2	M0	N1a	Stage IIB	1	2	1	1	54	Infiltrating Ductal	Positive	Negative	Negative	FEMALE	WHITE
TCGA-E2-A15K	32	20	0.625	424	20	0.0471698	TCGA-E2-A15K-11A-13D-A12N-01	2	98	0	TCGA-E2-A15K-01A-11D-A12N-01	0	10	90	TCGA-E2-A15K	Distal (>2cm)	TCGA-E2-A15K	T2	M0	N1a	Stage IIA	2	3	3	3	58	Infiltrating Ductal	Positive	Positive	Equivocal	FEMALE	WHITE
TCGA-BH-A0DZ	36	14	0.388889	1576	14	0.00888325	TCGA-BH-A0DZ-11A-22D-A092-01	100	0	0	TCGA-BH-A0DZ-01A-11D-A011-01	29	0	92	TCGA-BH-A0DZ	Distal (>2cm)	TCGA-BH-A0DZ	T2	M0	N1a	Stage IIB	2	2	2	2	43	Infiltrating Ductal	Positive	Positive	Positive	FEMALE	WHITE
TCGA-BH-A0HK	356	259	0.727528	669	258	0.38565	TCGA-BH-A0HK-11A-11D-A092-01	100	0	0	TCGA-BH-A0HK-01A-11D-A059-01	0	0	95	TCGA-BH-A0HK	Distal (>2cm)	TCGA-BH-A0HK	T2	M0	N1	Stage IIB	2	3	1	2	81	Infiltrating Ductal	Positive	Negative	Negative	FEMALE	WHITE
