# Supplementary material for: Genome-Wide Analysis of Loss of Heterozygosity in Breast Infiltrating Ductal Carcinoma Distant Normal Tissue Highlights Arm Specific Enrichment and Expansion across Tumor Stages
Source: PLoS One. 2014 Apr 18;9(4):e95783. doi: 10.1371/journal.pone.0095783 (PMC3991715; doi:10.1371/journal.pone.0095783)
Supplement: Table S2 — Arm scale LOH tract length of tumor samples from 548 IDC patients. (XLSX) [file pone.0095783.s005.xlsx]

## Sheet: Table S2
Total LOH tract length (MB)
Chr	T1	T2	T3&4
10_p	0.10(0.029, 0.53)	0.12(0.025, 0.87)	0.11(0.027, 0.84)
10_q	0.25(0.050, 3.39)	0.50(0.079, 5.82)	1.06(0.074, 7.19)
11_p	0.14(0.033, 1.50)	0.28(0.046, 4.23)	0.19(0.041, 2.93)
11_q	1.27(0.077,13.49)	2.65(0.172,19.81)	1.68(0.209,18.01)
12_p	0.09(0.027, 0.97)	0.15(0.027, 1.94)	0.53(0.048, 3.50)
12_q	0.21(0.052, 2.44)	0.36(0.067, 4.94)	0.50(0.070, 4.79)
13_q	1.85(0.136,17.33)	2.42(0.164,24.20)	3.94(0.200,31.50)
14_q	0.36(0.040, 3.93)	0.64(0.074,13.61)	0.64(0.081,12.86)
15_q	0.31(0.064, 3.29)	0.45(0.056, 8.08)	0.56(0.052, 3.66)
16_p	0.09(0.021, 0.43)	0.16(0.035, 0.73)	0.17(0.033, 0.78)
16_q	2.24(0.105,15.12)	2.39(0.160,12.52)	5.60(0.223,15.45)
17_p	0.45(0.044, 4.13)	2.06(0.268, 7.80)	2.68(0.189, 7.32)
17_q	0.31(0.055, 3.95)	1.73(0.122,11.01)	2.28(0.120, 8.79)
18_p	0.07(0.017, 0.90)	0.20(0.027, 2.95)	0.41(0.033, 3.90)
18_q	0.17(0.034, 2.34)	0.40(0.054, 5.69)	0.45(0.104, 4.54)
19_p	0.11(0.031, 1.11)	0.16(0.024, 1.70)	0.37(0.048, 1.32)
19_q	0.06(0.018, 0.42)	0.13(0.024, 0.73)	0.11(0.023, 0.72)
1_p	0.44(0.068, 6.11)	0.59(0.090, 8.22)	1.18(0.242,17.08)
1_q	0.75(0.265, 2.83)	0.97(0.289, 3.67)	1.43(0.414, 5.07)
20_p	0.10(0.027, 1.27)	0.14(0.027, 1.47)	0.18(0.041, 2.31)
20_q	0.09(0.029, 0.72)	0.13(0.032, 0.94)	0.08(0.027, 0.54)
21_p	0.03(0.008, 0.03)	0.03(0.002, 0.04)	0.04(0.038, 0.04)
21_q	0.11(0.032, 1.33)	0.15(0.026, 2.29)	0.20(0.052, 3.13)
22_q	0.42(0.038, 4.03)	0.66(0.048, 8.57)	1.91(0.110, 8.59)
2_p	0.13(0.032, 1.10)	0.22(0.050, 1.61)	0.44(0.050, 4.27)
2_q	0.19(0.050, 1.80)	0.29(0.070, 5.52)	1.31(0.205,10.29)
3_p	0.24(0.039, 3.45)	0.83(0.078,14.69)	0.63(0.112,11.66)
3_q	0.13(0.042, 1.16)	0.30(0.061, 4.00)	0.28(0.066, 1.38)
4_p	0.11(0.023, 1.17)	0.25(0.061, 6.45)	0.40(0.034, 3.42)
4_q	0.22(0.059, 4.02)	0.44(0.078, 8.85)	2.98(0.199,22.38)
5_p	0.12(0.024, 0.56)	0.12(0.033, 1.07)	0.11(0.026, 0.79)
5_q	0.23(0.054, 4.49)	0.76(0.089,17.79)	0.74(0.099, 6.59)
6_p	0.19(0.067, 2.66)	0.21(0.058, 1.94)	0.38(0.041, 1.89)
6_q	1.15(0.071,14.45)	0.92(0.129,14.46)	0.98(0.135,17.40)
7_p	0.12(0.039, 1.25)	0.13(0.035, 1.67)	0.25(0.039, 2.55)
7_q	0.16(0.044, 1.53)	0.19(0.047, 2.44)	0.27(0.070, 3.62)
8_p	0.85(0.104,13.59)	3.05(0.117,17.87)	3.35(0.269,24.31)
8_q	0.34(0.109, 1.57)	0.69(0.160, 3.77)	0.73(0.229, 3.81)
9_p	0.14(0.031, 1.86)	0.43(0.062, 6.19)	0.68(0.093, 7.22)
9_q	0.19(0.044, 3.02)	0.39(0.065, 4.18)	0.38(0.057, 4.68)
