# Supplementary material for: Genome-Wide Analysis of Loss of Heterozygosity in Breast Infiltrating Ductal Carcinoma Distant Normal Tissue Highlights Arm Specific Enrichment and Expansion across Tumor Stages
Source: PLoS One. 2014 Apr 18;9(4):e95783. doi: 10.1371/journal.pone.0095783 (PMC3991715; doi:10.1371/journal.pone.0095783)
Supplement: Table S3 — Gene region concurrent LOH of 3 IDC patients with sequencing results. (XLSX) [file pone.0095783.s006.xlsx]

## Sheet: Table S3
Patient No.1						Patient No.2						Patient No.3
	No. LOH		LOH Tract Length (bp)				No. LOH		LOH Tract Length (bp)				No. LOH		LOH Tract Length (bp)
Gene	Td	Tt	Td	Tt		Gene	Td	Tt	Td	Tt		Gene	Tt	Tmet	Tt	Tmet
TAF15	1	1	1	37.8k		RAF1	1	1	1	7.2k		ERBB2	1	1	1	35.1k
NF1	2	2	2	30.8k		PDE4DIP	1	1	1	1.2k		RARA	4	1	4	31.9k
CCNB1IP1	1	1	1	18.8k		FHIT	7	7	7	0.4k		LASP1	6	4	17	23.8k
CRTC3	1	1	1	11.0k		ALK	5	5	5.9k	5		WRN	1	1	1	21.2k
LASP1	1	1	5.2k	9.9k		TCF12	4	5	33.9k	5		FNBP1	2	2	2	7.5k
FHIT	5	5	5	8.5k		LPP	4	4	18	4		BRCA1	1	1	4.2k	4.3k
LHFP	1	1	1	4.3k		ATM	1	1	2.3k	1		MN1	1	1	1	1.9k
LPP	2	2	2	3.1k		PDGFRA	2	2	31.6k	31.6k		EZR	1	1	1	0.8k
RAF1	1	1	1	0.9k		WIF1	1	1	3.0k	3.0k		SMARCB1	1	1	1	0.4k
CHN1	2	2	167	167		RUNX1	9	9	1.4k	1.4k		CBFA2T3	1	1	1	0.4k
ETV6	3	3	3	3		BCL2	4	4	4	4		SUZ12	1	1	1	0.1k
RUNX1	3	3	3	3		CLTC	3	3	3	3		MSI2	2	2	2	56
EBF1	2	2	2	2		LHFP	3	3	3	3		LPP	2	2	1.4k	2
TMPRSS2	2	2	2	2		CAMTA1	2	2	2	2		MLLT4	1	1	145k	1
ZNF521	2	2	2	2		CBLB	2	2	2	2		RUNX1	3	3	3	3
ACSL3	1	1	1	1		CCND3	2	2	2	2		FHIT	2	2	2	2
ASXL1	1	1	1	1		ETV6	2	2	2	2		MDM4	2	2	2	2
BRAF	1	1	1	1		FOXP1	2	2	2	2		NOTCH1	2	2	2	2
CAMTA1	1	1	1	1		GAS7	2	2	2	2		TRA@	2	2	2	2
CARD11	1	1	1	1		PAX3	1	1	2	2		AKAP9	1	1	1	1
CDH11	1	1	1	1		TMPRSS2	2	2	2	2		BRIP1	1	1	1	1
EPS15	1	1	1	1		TRA@	2	2	2	2		CAMTA1	1	1	1	1
FOXP1	1	1	1	1		ABL2	1	1	1	1		CARD11	1	1	1	1
GNAQ	1	1	1	1		ARID2	1	1	1	1		CCND3	1	1	1	1
GOPC	1	1	1	1		ARNT	1	1	1	1		CREB3L1	1	1	1	1
HIP1	1	1	1	1		ATIC	1	1	1	1		EZH2	1	1	1	1
LIFR	1	1	1	1		BCL9	1	1	1	1		GAS7	1	1	1	1
MDM4	1	1	1	1		BMPR1A	1	1	1	1		GATA3	1	1	1	1
MLH1	1	1	1	1		BRCA2	1	1	1	1		GPHN	1	1	1	1
MSI2	1	1	1	1		BUB1B	1	1	1	1		HIP1	1	1	1	1
MYB	1	1	1	1		C15orf55	1	1	1	1		IL21R	1	1	1	1
MYH11	1	1	1	1		CARD11	1	1	1	1		LHFP	1	1	1	1
NCOA1	1	1	1	1		CDH1	1	1	1	1		MAP2K4	1	1	1	1
NSD1	1	1	1	1		CDK12	1	1	1	1		MITF	1	1	1	1
PAX5	1	1	1	1		CREB3L2	1	1	1	1		MLL3	1	1	1	1
PAX7	1	1	1	1		DDX10	1	1	1	1		MLLT10	1	1	1	1
PBX1	1	1	1	1		EGFR	1	1	1	1		MSH6	1	1	1	1
PDE4DIP	1	1	1	1		EML4	1	1	1	1		NFIB	1	1	1	1
PRDM1	1	1	1	1		ERBB2	1	1	1	1		PAX5	1	1	1	1
RANBP17	1	1	1	1		ERG	1	1	1	1		PAX7	1	1	1	1
ROS1	1	1	1	1		EXT1	1	1	1	1		PDGFRA	1	1	1	1
VTI1A	1	1	1	1		FANCA	1	1	1	1		POU2AF1	1	1	1	1
WWTR1	1	1	1	1		FLI1	1	1	1	1		PRDM16	1	1	1	1
						FNBP1	1	1	1	1		RPN1	1	1	1	1
						GATA3	1	1	1	1		SETD2	1	1	1	1
						GNAQ	1	1	1	1		TCF12	1	1	1	1
						HMGA2	1	1	1	1		TOP1	1	1	1	1
						IGH@	1	1	1	1
						ITK	1	1	1	1
						KRAS	1	1	1	1
						MAF	1	1	1	1
						MAP2K4	1	1	1	1
						NCOA1	1	1	1	1
						NF2	1	1	1	1
						NFIB	1	1	1	1
						NR4A3	1	1	1	1
						NUP214	1	1	1	1
						PAFAH1B2	1	1	1	1
						PBX1	1	1	1	1
						PIK3R1	1	1	1	1
						POU2AF1	1	1	1	1
						PRDM16	1	1	1	1
						RAP1GDS1	1	1	1	1
						RARA	1	1	1	1
						REL	1	1	1	1
						SET	1	1	1	1
						SETD2	1	1	1	1
						SUFU	1	1	1	1
						SYK	1	1	1	1
						TCF3	1	1	1	1
						TPM4	1	1	1	1
