# Supplementary material for: Genome-Wide Analysis of Loss of Heterozygosity in Breast Infiltrating Ductal Carcinoma Distant Normal Tissue Highlights Arm Specific Enrichment and Expansion across Tumor Stages
Source: PLoS One. 2014 Apr 18;9(4):e95783. doi: 10.1371/journal.pone.0095783 (PMC3991715; doi:10.1371/journal.pone.0095783)
Supplement: Table S4 — Summary of whole genome sequencing data of 3 IDC patients. (XLSX) [file pone.0095783.s007.xlsx]

## Sheet: Table S4
		Table S4 Summary of whole genome sequencing data of 3 patients
		Patient id	Barcode	Sample Type	File Size (GB)	Read Depth	No Call Rate
		TCGA-A7-A0CE	TCGA-A7-A0CE-01A-11D-A12L-09	Tumor	156G	36.3431	0.000601141
			TCGA-A7-A0CE-10A-01D-A017-09	Blood	128G	32.1729	0.00199672
			TCGA-A7-A0CE-11A-21D-A12L-09	Normal Tissue	237G	52.199	0.000626082
		TCGA-BH-A0B3	TCGA-BH-A0B3-01A-11D-A128-09	Tumor	164G	38.1699	0.000595546
			TCGA-BH-A0B3-10A-01D-A128-09	Blood	120G	25.7986	0.000867338
			TCGA-BH-A0B3-11B-21D-A128-09	Normal Tissue	189G	43.9147	0.00144594
		TCGA-E2-A15E	TCGA-E2-A15E-01A-11D-A19H-09	Tumor	235G	47.2596	0.000330308
			TCGA-E2-A15E-06A-11D-A19H-09	Meta-Tumor	271G	56.4881	0.000265078
			TCGA-E2-A15E-10A-01D-A19H-09	Blood	159G	33.6826	0.000395538
