# Supplementary material for: Genome-Wide Analysis of Loss of Heterozygosity in Breast Infiltrating Ductal Carcinoma Distant Normal Tissue Highlights Arm Specific Enrichment and Expansion across Tumor Stages
Source: PLoS One. 2014 Apr 18;9(4):e95783. doi: 10.1371/journal.pone.0095783 (PMC3991715; doi:10.1371/journal.pone.0095783)
Supplement: Table S5 — Comprehensive list of genes and associated LOH concurrence rate in 31 IDC patients. (XLSX) [file pone.0095783.s008.xlsx]

## Sheet: Table S5
Gene	Chromosome	No. patients with concurrent LOH (w or w/o genomic overlap)	No. patients with concurrent LOH (with genomic overlap)	No. informative patients	Collocate with fragile site	Included in cancer gene census
A2BP1	chr16	12	8	31	NA	FALSE
MCPH1	chr8	11	11	31	NA	FALSE
WWOX	chr16	11	9	31	FRA16D	FALSE
CSMD1	chr8	10	10	31	NA	FALSE
MACROD2	chr20	10	10	31	NA	FALSE
NTRK2	chr9	10	10	30	FRA9D	FALSE
DAB1	chr1	10	9	31	FRA1L|FRA1B	FALSE
RYR2	chr1	10	9	31	NA	FALSE
AK090954	chr2	9	9	31	NA	FALSE
CDH4	chr20	9	9	31	NA	FALSE
CNTN4	chr3	9	9	31	NA	FALSE
DLGAP2	chr8	9	9	31	NA	FALSE
NAP5	chr2	9	9	31	NA	FALSE
SEMA5A	chr5	9	9	31	NA	FALSE
SLC9A9	chr3	9	9	31	NA	FALSE
CDH13	chr16	9	8	31	NA	FALSE
AGBL1	chr15	8	8	31	NA	FALSE
AK024261	chr2	8	8	31	NA	FALSE
AK131224	chr2	8	8	31	NA	FALSE
AK309218	chr20	8	8	31	NA	FALSE
BC108660	chr16	8	8	31	NA	FALSE
C8orfK32	chr8	8	8	31	NA	FALSE
CADM2	chr3	8	8	31	NA	FALSE
CHN2	chr7	8	8	31	NA	FALSE
CNTNAP2	chr7	8	8	31	NA	FALSE
CTNND2	chr5	8	8	31	NA	FALSE
DDC	chr7	8	8	30	NA	FALSE
EDARADD	chr1	8	8	31	NA	FALSE
FAM135B	chr8	8	8	31	NA	FALSE
FLJ00188	chr13	8	8	31	NA	FALSE
FLJ45455	chr17	8	8	31	NA	FALSE
FMN1	chr15	8	8	31	NA	FALSE
GABBR2	chr9	8	8	31	FRA9D	FALSE
GALNTL6	chr4	8	8	31	NA	FALSE
GRB10	chr7	8	8	31	NA	FALSE
GRID1	chr10	8	8	31	NA	FALSE
GRIN2A	chr16	8	8	31	NA	FALSE
ITPR1	chr3	8	8	31	NA	FALSE
KCNIP4	chr4	8	8	31	NA	FALSE
KIAA0574	chr15	8	8	31	NA	FALSE
KIAA0743	chr14	8	8	31	NA	FALSE
KIAA1220	chr10	8	8	31	NA	FALSE
KSR2	chr12	8	8	31	NA	FALSE
LDLRAD3	chr11	8	8	31	FRA11E	FALSE
MYO18B	chr22	8	8	31	NA	FALSE
MYO3B	chr2	8	8	31	NA	FALSE
NOS1AP	chr1	8	8	31	NA	FALSE
NRG1	chr8	8	8	31	NA	FALSE
NRXN3	chr14	8	8	31	NA	FALSE
PARD3B	chr2	8	8	31	NA	FALSE
PARK2	chr6	8	8	31	NA	FALSE
PHACTR1	chr6	8	8	31	FRA6A	FALSE
PTPRD	chr9	8	8	31	NA	FALSE
SLC24A3	chr20	8	8	31	NA	FALSE
SLC35F3	chr1	8	8	31	NA	FALSE
SORBS2	chr4	8	8	31	NA	FALSE
SPATA13	chr13	8	8	31	NA	FALSE
TMTC2	chr12	8	8	31	NA	FALSE
CA10	chr17	8	7	31	NA	FALSE
CADPS	chr3	8	7	31	NA	FALSE
CTNNA3	chr10	8	7	31	FRA10C	FALSE
DNM3	chr1	8	7	31	NA	FALSE
DPP6	chr7	8	7	31	NA	FALSE
FMN2	chr1	8	7	31	NA	FALSE
GAS7	chr17	8	7	31	NA	TRUE
GPC5	chr13	8	7	31	FRA13D	FALSE
KIF26B	chr1	8	7	31	FRA1I	FALSE
MAGI2	chr7	8	7	31	NA	FALSE
OPCML	chr11	8	7	31	NA	FALSE
PRKCH	chr14	8	7	31	NA	FALSE
SGCZ	chr8	8	7	31	NA	FALSE
TCRA	chr14	8	7	31	NA	FALSE
ZNF385D	chr3	8	7	31	NA	FALSE
ADAM12	chr10	7	7	31	NA	FALSE
AK001558	chr2	7	7	31	NA	FALSE
AK026189	chr6	7	7	31	NA	FALSE
ALK	chr2	7	7	31	NA	TRUE
AMPH	chr7	7	7	31	FRA7D	FALSE
ANGPT2	chr8	7	7	31	NA	FALSE
ANK3	chr10	7	7	31	FRA10C	FALSE
ASTN1	chr1	7	7	31	NA	FALSE
ASTN2	chr9	7	7	31	NA	FALSE
AUTS2	chr7	7	7	31	NA	FALSE
AV2S1A1	chr14	7	7	31	NA	FALSE
AX747739	chr20	7	7	31	NA	FALSE
BC044235	chr6	7	7	31	NA	FALSE
BX647243	chr13	7	7	31	NA	FALSE
CACNA1E	chr1	7	7	31	NA	FALSE
CACNB2	chr10	7	7	31	NA	FALSE
CDH6	chr5	7	7	30	NA	FALSE
CHRM3	chr1	7	7	31	NA	FALSE
CSMD2	chr1	7	7	31	NA	FALSE
CTBP2	chr10	7	7	31	NA	FALSE
DSCAM	chr21	7	7	31	NA	FALSE
ERC2	chr3	7	7	31	NA	FALSE
FHIT	chr3	7	7	31	FRA3B	TRUE
FHOD3	chr18	7	7	31	NA	FALSE
FRMD4A	chr10	7	7	31	NA	FALSE
GABRG3	chr15	7	7	31	NA	FALSE
GPC6	chr13	7	7	31	FRA13D	FALSE
GRIK3	chr1	7	7	31	NA	FALSE
GRM7	chr3	7	7	31	NA	FALSE
GRM8	chr7	7	7	31	NA	FALSE
HECW1	chr7	7	7	31	FRA7D	FALSE
HYDIN	chr16	7	7	31	NA	FALSE
KANK1	chr9	7	7	31	NA	FALSE
KCND3	chr1	7	7	31	NA	FALSE
KCNJ6	chr21	7	7	31	NA	FALSE
KCNK9	chr8	7	7	31	FRA8D	FALSE
KCNMA1	chr10	7	7	31	NA	FALSE
KCNQ1	chr11	7	7	31	NA	FALSE
KIAA0435	chr1	7	7	31	NA	FALSE
KIAA0774	chr13	7	7	31	NA	FALSE
KIAA1890	chr8	7	7	31	NA	FALSE
LAMC2	chr1	7	7	28	FRA1K	FALSE
LARGE	chr22	7	7	31	NA	FALSE
LDB2	chr4	7	7	31	NA	FALSE
MAP3K5	chr6	7	7	31	NA	FALSE
2014-03-04	chr2	7	7	29	NA	FALSE
MCF2L2	chr3	7	7	31	FRA3C	FALSE
MCTP1	chr5	7	7	31	FRA5B|FRA5D	FALSE
MFHAS1	chr8	7	7	31	NA	FALSE
MSRA	chr8	7	7	31	NA	FALSE
MYO16	chr13	7	7	31	NA	FALSE
MYO5B	chr18	7	7	31	NA	FALSE
NALCN	chr13	7	7	31	NA	FALSE
NAV2	chr11	7	7	31	FRA11I|FRA11C	FALSE
NCAM2	chr21	7	7	31	NA	FALSE
NELL1	chr11	7	7	31	FRA11I|FRA11C	FALSE
NLGN1	chr3	7	7	31	NA	FALSE
NPAS3	chr14	7	7	31	NA	FALSE
NXPH1	chr7	7	7	31	FRA7B	FALSE
ODZ2	chr5	7	7	31	NA	FALSE
parkin	chr6	7	7	31	NA	FALSE
PCBP3	chr21	7	7	31	NA	FALSE
PCNXL2	chr1	7	7	31	NA	FALSE
PDE11A	chr2	7	7	31	NA	FALSE
PDGFRA	chr4	7	7	31	FRA4B	TRUE
PGM5	chr9	7	7	31	NA	FALSE
PPP2R2C	chr4	7	7	31	FRA4A	FALSE
PRKG1	chr10	7	7	31	FRA10G	FALSE
PTPRG	chr3	7	7	31	NA	FALSE
PTPRN2	chr7	7	7	31	FRA7I	FALSE
PTPRT	chr20	7	7	31	NA	FALSE
RGS6	chr14	7	7	31	NA	FALSE
ROR2	chr9	7	7	30	NA	FALSE
RORA	chr15	7	7	31	FRA15A	FALSE
RPSA	chr19	7	7	26	NA	FALSE
SDK1	chr7	7	7	31	NA	FALSE
SEMA6D	chr15	7	7	31	NA	FALSE
SLC39A11	chr17	7	7	31	NA	FALSE
SLIT3	chr5	7	7	31	FRA5G	FALSE
SNX29	chr16	7	7	31	NA	FALSE
SORCS2	chr4	7	7	31	FRA4A	FALSE
SORCS3	chr10	7	7	31	NA	FALSE
ST6GALNAC3	chr1	7	7	31	NA	FALSE
TACC2	chr10	7	7	31	NA	FALSE
TLL2	chr10	7	7	29	NA	FALSE
TMEM132D	chr12	7	7	31	NA	FALSE
TNIK	chr3	7	7	31	NA	FALSE
TNS3	chr7	7	7	31	NA	FALSE
TRD	chr14	7	7	31	NA	FALSE
USH2A	chr1	7	7	31	NA	FALSE
ZNF385B	chr2	7	7	31	FRA2H	FALSE
ARHGAP8	chr22	7	6	31	NA	FALSE
ARHGEF10	chr8	7	6	31	NA	FALSE
BC036594	chr1	7	6	31	NA	FALSE
CACNA2D3	chr3	7	6	31	NA	FALSE
ChGn	chr8	7	6	31	NA	FALSE
CLSTN2	chr3	7	6	31	NA	FALSE
CSGALNACT1	chr8	7	6	31	NA	FALSE
FOXN3	chr14	7	6	31	NA	FALSE
FTO	chr16	7	6	31	NA	FALSE
HPSE2	chr10	7	6	31	NA	FALSE
KCNH1	chr1	7	6	31	NA	FALSE
KIAA1752	chr16	7	6	31	NA	FALSE
KIAA1867	chr11	7	6	31	NA	FALSE
KIRREL3	chr11	7	6	31	NA	FALSE
LOC553158	chr22	7	6	31	NA	FALSE
MAD1	chr7	7	6	31	NA	FALSE
MAD1L1	chr7	7	6	31	FRA7B	FALSE
NFIB	chr9	7	6	31	NA	TRUE
NTNG1	chr1	7	6	31	NA	FALSE
PPP2R2A	chr8	7	6	31	NA	FALSE
PSD3	chr8	7	6	31	NA	FALSE
RIMBP2	chr12	7	6	31	NA	FALSE
SLC7A1	chr13	7	6	29	NA	FALSE
TBC1D1	chr4	7	6	31	NA	FALSE
TCRAV8.1a	chr14	7	6	31	NA	FALSE
ABCC4	chr13	6	6	31	NA	FALSE
ABL1	chr9	6	6	31	NA	TRUE
ABLIM1	chr10	6	6	31	NA	FALSE
ACCN1	chr17	6	6	31	NA	FALSE
ACTL8	chr1	6	6	29	NA	FALSE
ACYP2	chr2	6	6	31	FRA2D	FALSE
ADAMTS17	chr15	6	6	31	NA	FALSE
ADD2	chr2	6	6	31	NA	FALSE
AIM1	chr6	6	6	30	FRA6F	FALSE
AJ606316	chr6	6	6	31	NA	FALSE
AK000477	chr17	6	6	31	NA	FALSE
AK054845	chr13	6	6	31	NA	FALSE
AK094793	chr19	6	6	31	NA	FALSE
AK095310	chr2	6	6	31	NA	FALSE
AK127888	chr18	6	6	30	NA	FALSE
AK128569	chr11	6	6	31	NA	FALSE
AK310212	chr6	6	6	31	NA	FALSE
AKAP6	chr14	6	6	31	NA	FALSE
ANKFN1	chr17	6	6	31	NA	FALSE
ANKS1B	chr12	6	6	31	NA	FALSE
ANO3	chr11	6	6	31	FRA11D	FALSE
ANO6	chr12	6	6	25	NA	FALSE
ANTXR1	chr2	6	6	31	NA	FALSE
APP	chr21	6	6	31	NA	FALSE
ARHGAP15	chr2	6	6	31	FRA2K	FALSE
ARHGAP22	chr10	6	6	31	NA	FALSE
ARHGEF3	chr3	6	6	31	NA	FALSE
ARID1B	chr6	6	6	30	NA	FALSE
ASAP2	chr2	6	6	30	NA	FALSE
ATP2B2	chr3	6	6	31	NA	FALSE
ATP8A2	chr13	6	6	31	NA	FALSE
BC039437	chr3	6	6	31	NA	FALSE
BC039529	chr3	6	6	29	NA	FALSE
BC040358	chr11	6	6	28	NA	FALSE
BC043563	chr2	6	6	31	NA	FALSE
BC051759	chr2	6	6	31	NA	FALSE
bk125H2.1	chr22	6	6	29	NA	FALSE
BNC2	chr9	6	6	31	NA	FALSE
BV5-8	chr7	6	6	31	NA	FALSE
BVES	chr6	6	6	10	FRA6F	FALSE
C16orf75	chr16	6	6	28	NA	TRUE
C20orf196	chr20	6	6	31	NA	FALSE
C21orf34	chr21	6	6	31	NA	FALSE
C3orf19	chr3	6	6	23	NA	FALSE
C5orf45	chr5	6	6	24	NA	FALSE
CACNA1B	chr9	6	6	29	NA	FALSE
CACNA1C	chr12	6	6	31	NA	FALSE
CACNG2	chr22	6	6	31	NA	FALSE
CALN1	chr7	6	6	31	FRA7J	FALSE
CAMK1D	chr10	6	6	31	NA	FALSE
CDH22	chr20	6	6	30	NA	FALSE
CDH28	chr7	6	6	31	NA	FALSE
CHST11	chr12	6	6	31	NA	FALSE
CLEC16A	chr16	6	6	30	NA	FALSE
CLIC5	chr6	6	6	31	NA	FALSE
CLYBL	chr13	6	6	31	NA	FALSE
CNGB1	chr16	6	6	31	NA	FALSE
CNTN5	chr11	6	6	31	NA	FALSE
COL13A1	chr10	6	6	31	NA	FALSE
COL23A1	chr5	6	6	31	NA	FALSE
COL28A1	chr7	6	6	31	NA	FALSE
COL4A1	chr13	6	6	31	NA	FALSE
COLEC12	chr18	6	6	31	NA	FALSE
CR607950	chr10	6	6	31	NA	FALSE
CRMP1	chr4	6	6	31	FRA4A	FALSE
CUGBP2	chr10	6	6	31	NA	FALSE
DAP	chr5	6	6	25	NA	FALSE
DCC	chr18	6	6	31	NA	FALSE
DCLK1	chr13	6	6	31	NA	FALSE
DENND1A	chr9	6	6	29	NA	FALSE
DIP2A	chr21	6	6	31	NA	FALSE
DIP2C	chr10	6	6	31	NA	FALSE
DKFZp313M0720	chr12	6	6	25	NA	FALSE
DKFZp434K2435	chr12	6	6	31	NA	FALSE
DKFZp686A01127	chr9	6	6	31	NA	FALSE
DKFZp686A1849	chr8	6	6	31	NA	FALSE
DNAH5	chr5	6	6	31	NA	FALSE
DNER	chr2	6	6	31	NA	FALSE
DOCK1	chr10	6	6	31	NA	FALSE
DOCK2	chr5	6	6	31	NA	FALSE
DOCK5	chr8	6	6	30	NA	FALSE
DPP10	chr2	6	6	31	NA	FALSE
DPYSL5	chr2	6	6	24	NA	FALSE
DSCAML1	chr11	6	6	31	NA	FALSE
DYSF	chr2	6	6	31	NA	FALSE
ELMO1	chr7	6	6	31	NA	FALSE
EML1	chr14	6	6	31	NA	FALSE
EMP2	chr16	6	6	31	NA	FALSE
EphB1	chr3	6	6	31	NA	FALSE
EPHB1	chr3	6	6	31	NA	FALSE
ERBB4	chr2	6	6	31	NA	FALSE
ERC1	chr12	6	6	31	NA	FALSE
ERGIC1	chr5	6	6	31	NA	FALSE
ESR1	chr6	6	6	31	NA	FALSE
EYA2	chr20	6	6	31	NA	FALSE
FAM155A	chr13	6	6	31	NA	FALSE
FAM167A	chr8	6	6	31	NA	FALSE
FAM5B	chr1	6	6	31	NA	FALSE
FBN1	chr15	6	6	29	NA	FALSE
FBXO15	chr18	6	6	26	NA	FALSE
FGD4	chr12	6	6	30	NA	FALSE
FGF14	chr13	6	6	31	NA	FALSE
FHAD1	chr1	6	6	31	NA	FALSE
FLJ00149	chr1	6	6	31	NA	FALSE
FRABIN	chr12	6	6	30	NA	FALSE
FRAS1	chr4	6	6	31	FRAS1	FALSE
FRMD5	chr15	6	6	28	NA	FALSE
FSTL4	chr5	6	6	31	FRA5C	FALSE
GALNT14	chr2	6	6	31	NA	FALSE
GALNT2	chr1	6	6	31	NA	FALSE
Gli2	chr2	6	6	31	NA	FALSE
GLI2	chr2	6	6	31	NA	FALSE
GLIS3	chr9	6	6	31	NA	FALSE
GLRA1	chr5	6	6	29	NA	FALSE
GPR137B	chr1	6	6	27	NA	FALSE
GRIK1	chr21	6	6	31	NA	FALSE
GRXCR1	chr4	6	6	29	NA	FALSE
H2AFY	chr5	6	6	16	FRA5C	FALSE
hGli2	chr2	6	6	31	NA	FALSE
HHAT	chr1	6	6	31	NA	FALSE
HIVEP3	chr1	6	6	31	NA	FALSE
HRIHFB2003	chr1	6	6	31	NA	FALSE
HRNBP3	chr17	6	6	31	NA	FALSE
IGSF21	chr1	6	6	31	NA	FALSE
IL1R1	chr2	6	6	31	NA	FALSE
IMAA	chr16	6	6	30	NA	FALSE
JAZF1	chr7	6	6	31	NA	TRUE
KALRN	chr3	6	6	31	NA	FALSE
KCNAB1	chr3	6	6	31	NA	FALSE
KCNIP1	chr5	6	6	31	FRA5G	FALSE
KIAA0320	chr15	6	6	31	NA	FALSE
KIAA0322	chr7	6	6	31	NA	FALSE
KIAA0609	chr22	6	6	31	NA	FALSE
KIAA0786	chr1	6	6	31	NA	FALSE
KIAA1026	chr1	6	6	31	NA	FALSE
KIAA1127	chr5	6	6	31	NA	FALSE
KIAA1303	chr17	6	6	31	NA	FALSE
KIAA1334	chr5	6	6	31	NA	FALSE
KIAA1608	chr9	6	6	29	NA	FALSE
KRC	chr1	6	6	31	NA	FALSE
LEPROTL1	chr8	6	6	16	NA	FALSE
LHFPL3	chr7	6	6	31	NA	FALSE
LOC51149	chr5	6	6	24	NA	FALSE
LPP	chr3	6	6	31	FRA3C	TRUE
LRFN2	chr6	6	6	31	NA	FALSE
LRRK1	chr15	6	6	31	NA	FALSE
MAML3	chr4	6	6	31	NA	FALSE
MAPKAPK3	chr3	6	6	28	NA	FALSE
MGC4836	chr4	6	6	31	NA	FALSE
MOAT-B	chr13	6	6	31	NA	FALSE
MTR	chr1	6	6	26	NA	FALSE
MTSS1	chr8	6	6	31	NA	FALSE
MYRIP	chr3	6	6	31	NA	FALSE
NAALADL2	chr3	6	6	31	NA	FALSE
NAPOR-1	chr10	6	6	31	NA	FALSE
NBPF1	chr1	6	6	31	NA	FALSE
NCAM1	chr11	6	6	31	NA	FALSE
NEDD4L	chr18	6	6	31	NA	FALSE
NFASC	chr1	6	6	31	NA	FALSE
NFATC2	chr20	6	6	31	NA	FALSE
NKAIN2	chr6	6	6	31	FRA6F	FALSE
NKAIN3	chr8	6	6	31	NA	FALSE
NMNAT2	chr1	6	6	29	NA	FALSE
NPAS2	chr2	6	6	31	FRA2A	FALSE
NRG3	chr10	6	6	31	NA	FALSE
NTM	chr11	6	6	31	NA	FALSE
ODZ4	chr11	6	6	31	NA	FALSE
OR2L13	chr1	6	6	23	FRA1I	FALSE
PADI2	chr1	6	6	31	NA	FALSE
PARD3	chr10	6	6	31	NA	FALSE
PARVA	chr11	6	6	31	NA	FALSE
PCDH15	chr10	6	6	31	NA	FALSE
PDE7B	chr6	6	6	31	NA	FALSE
PDZD2	chr5	6	6	31	NA	FALSE
PEBP4	chr8	6	6	31	NA	FALSE
PFTK1	chr7	6	6	30	NA	FALSE
PIP5K1B	chr9	6	6	31	NA	FALSE
PKNOX2	chr11	6	6	31	NA	FALSE
PLB1	chr2	6	6	31	NA	FALSE
PLXNA2	chr1	6	6	31	NA	FALSE
PLXNA4	chr7	6	6	31	FRA7H	FALSE
PLXNC1	chr12	6	6	31	NA	FALSE
PPM1H	chr12	6	6	31	NA	FALSE
PPP2R2B	chr5	6	6	31	NA	FALSE
PRG-3	chr9	6	6	31	NA	FALSE
PRKCE	chr2	6	6	31	NA	FALSE
PRUNE2	chr9	6	6	31	NA	FALSE
PTPRM	chr18	6	6	31	NA	FALSE
RAD51L1	chr14	6	6	31	NA	TRUE
RAI14	chr5	6	6	31	NA	FALSE
RGS7	chr1	6	6	31	NA	FALSE
ROR1	chr1	6	6	31	FRA1L|FRA1B	FALSE
RSPO4	chr20	6	6	22	NA	FALSE
RUNX1	chr21	6	6	31	NA	TRUE
SAKCA	chr10	6	6	31	NA	FALSE
SAMD12	chr8	6	6	31	NA	FALSE
SAMD3	chr6	6	6	30	NA	FALSE
SAMD4A	chr14	6	6	31	NA	FALSE
SCHIP1	chr3	6	6	31	NA	FALSE
SEMA3C	chr7	6	6	31	NA	FALSE
2014-09-09	chr17	6	6	31	NA	FALSE
SGIP1	chr1	6	6	29	NA	FALSE
SHC3	chr9	6	6	30	FRA9D	FALSE
slac2-c	chr3	6	6	31	NA	FALSE
SLC14A2	chr18	6	6	31	NA	FALSE
SLC16A7	chr12	6	6	31	NA	FALSE
SLC25A21	chr14	6	6	31	NA	FALSE
SNTG1	chr8	6	6	31	NA	FALSE
SORCS1	chr10	6	6	31	NA	FALSE
SPOCK1	chr5	6	6	31	NA	FALSE
SUMF1	chr3	6	6	31	NA	FALSE
SV2C	chr5	6	6	31	NA	FALSE
SYK	chr9	6	6	31	NA	TRUE
SYN3	chr22	6	6	31	NA	FALSE
SYT1	chr12	6	6	31	NA	FALSE
SYT9	chr11	6	6	31	NA	FALSE
TBC1D22A	chr22	6	6	30	FRA22A	FALSE
TBX19	chr1	6	6	30	NA	FALSE
TCBA1	chr6	6	6	31	NA	FALSE
TCRBV19S1P	chr7	6	6	31	NA	FALSE
TCRBV3S1-TCRBJ2S3	chr7	6	6	31	NA	FALSE
TFDP1	chr13	6	6	23	NA	FALSE
THSD4	chr15	6	6	31	NA	FALSE
THSD7A	chr7	6	6	31	NA	FALSE
TIAM1	chr21	6	6	31	NA	FALSE
TLN2	chr15	6	6	31	NA	FALSE
TMEM117	chr12	6	6	31	NA	FALSE
TNFRSF8	chr1	6	6	31	FRA1A	FALSE
TNR	chr1	6	6	31	NA	FALSE
TOX2	chr20	6	6	31	NA	FALSE
TSHZ2	chr20	6	6	31	NA	FALSE
TTC30A	chr2	6	6	16	NA	FALSE
UNC13C	chr15	6	6	31	NA	FALSE
UNQ9334	chr15	6	6	31	NA	FALSE
WBSCR17	chr7	6	6	31	NA	FALSE
WDFY4	chr10	6	6	31	NA	FALSE
XKR6	chr8	6	6	31	NA	FALSE
XYLT1	chr16	6	6	31	NA	FALSE
ZNF423	chr16	6	6	31	NA	FALSE
ZNF618	chr9	6	6	31	NA	FALSE
ACTN2	chr1	6	5	31	NA	FALSE
ADAMTSL1	chr9	6	5	31	NA	FALSE
BC032874	chr12	6	5	30	NA	FALSE
BC037918	chr10	6	5	31	NA	FALSE
C1orf101	chr1	6	5	29	FRA1I	FALSE
CACNA1S	chr1	6	5	31	NA	FALSE
CMIP	chr16	6	5	31	NA	FALSE
DKFZp434D0513	chr16	6	5	30	NA	FALSE
DKFZp566N034	chr2	6	5	31	NA	FALSE
DLG2	chr11	6	5	31	NA	FALSE
EBF1	chr5	6	5	31	NA	TRUE
ELP3	chr8	6	5	28	NA	FALSE
ETV6	chr12	6	5	31	NA	TRUE
FARP1	chr13	6	5	31	NA	FALSE
FOXP1	chr3	6	5	31	NA	TRUE
GRM1	chr6	6	5	31	NA	FALSE
ICA1	chr7	6	5	31	FRA7B	FALSE
MAML2	chr11	6	5	31	NA	TRUE
MBP	chr18	6	5	31	NA	FALSE
MDM4	chr1	6	5	31	NA	TRUE
MOSC1	chr1	6	5	31	NA	FALSE
MYOM2	chr8	6	5	31	NA	FALSE
NRXN1	chr2	6	5	31	NA	FALSE
PLCG2	chr16	6	5	31	NA	FALSE
PLD5	chr1	6	5	31	NA	FALSE
PRKCA	chr17	6	5	31	NA	FALSE
SHANK2	chr11	6	5	31	NA	FALSE
SLC24A4	chr14	6	5	31	NA	FALSE
STEAP3	chr2	6	5	28	NA	FALSE
SYNE1	chr6	6	5	31	NA	FALSE
TRAPPC9	chr8	6	5	31	FRA8D	FALSE
ZNRF3	chr22	6	5	31	NA	FALSE
AF086303	chr6	6	4	31	NA	FALSE
ESRRG	chr1	6	4	31	NA	FALSE
LRCH1	chr13	6	4	31	NA	FALSE
PARVB	chr22	6	4	31	NA	FALSE
A2ML1	chr12	5	5	30	NA	FALSE
AAA1	chr7	5	5	31	NA	FALSE
AAK1	chr2	5	5	30	NA	FALSE
ABCA12	chr2	5	5	29	NA	FALSE
ABCA13	chr7	5	5	31	NA	FALSE
ABCA4	chr1	5	5	31	FRA1D	FALSE
ABCC6	chr16	5	5	31	FRA16A	FALSE
ABI3BP	chr3	5	5	31	NA	FALSE
ABO	chr9	5	5	28	NA	FALSE
ACACB	chr12	5	5	31	NA	FALSE
ACOXL	chr2	5	5	31	FRA2B	FALSE
ACPL2	chr3	5	5	27	NA	FALSE
ACSM5	chr16	5	5	24	NA	FALSE
ADAM19	chr5	5	5	31	NA	FALSE
ADAMTS12	chr5	5	5	31	FRA5G	FALSE
ADAMTS16	chr5	5	5	31	NA	FALSE
ADAMTS18	chr16	5	5	31	NA	FALSE
ADCY2	chr5	5	5	31	NA	FALSE
ADCY8	chr8	5	5	31	NA	FALSE
ADCYAP1R1	chr7	5	5	30	NA	FALSE
AF086203	chr7	5	5	31	NA	FALSE
AFAP1L1	chr5	5	5	31	NA	FALSE
AFF3	chr2	5	5	31	FRA2A	FALSE
AGAP1	chr2	5	5	31	NA	FALSE
AGBL4	chr1	5	5	31	NA	FALSE
AGTPBP1	chr9	5	5	29	NA	FALSE
AJ412041	chr13	5	5	31	NA	FALSE
AJ412042	chr13	5	5	31	NA	FALSE
AJ412043	chr13	5	5	31	NA	FALSE
AJ412045	chr13	5	5	31	NA	FALSE
AK026965	chr5	5	5	31	NA	FALSE
AK055150	chr1	5	5	31	NA	FALSE
AK090681	chr20	5	5	29	NA	FALSE
AK091889	chr4	5	5	31	NA	FALSE
AK092251	chr1	5	5	31	NA	FALSE
AK093107	chr22	5	5	31	NA	FALSE
AK093132	chr1	5	5	30	NA	FALSE
AK093363	chr9	5	5	29	NA	FALSE
AK095285	chr4	5	5	31	NA	FALSE
AK095779	chr13	5	5	31	NA	FALSE
AK096219	chr6	5	5	24	NA	FALSE
AK097161	chr3	5	5	31	NA	FALSE
AK097686	chr5	5	5	30	NA	FALSE
AK097820	chr11	5	5	30	NA	FALSE
AK123315	chr8	5	5	31	NA	FALSE
AK123816	chr5	5	5	30	NA	FALSE
AK125516	chr15	5	5	12	NA	FALSE
AK125749	chr16	5	5	31	NA	FALSE
AK126307	chr3	5	5	31	NA	FALSE
AK126351	chr2	5	5	31	NA	FALSE
AK127124	chr2	5	5	26	NA	FALSE
AK129763	chr17	5	5	31	NA	FALSE
AK131325	chr22	5	5	25	NA	FALSE
AK309726	chr8	5	5	31	NA	FALSE
AK309946	chr3	5	5	27	NA	FALSE
AKAP2	chr9	5	5	31	NA	FALSE
AML1/AMP19 fusion	chr21	5	5	31	NA	FALSE
AMOTL1	chr11	5	5	22	NA	FALSE
ANK2	chr4	5	5	31	NA	FALSE
AOAH	chr7	5	5	31	NA	FALSE
APBA1	chr9	5	5	31	NA	FALSE
APBA2	chr15	5	5	23	NA	FALSE
APBB2	chr4	5	5	30	NA	FALSE
ARHGAP26	chr5	5	5	31	NA	FALSE
ARHGEF10L	chr1	5	5	31	NA	FALSE
ASB3	chr2	5	5	30	FRA2D	FALSE
ASXL3	chr18	5	5	29	NA	FALSE
ATP10A	chr15	5	5	31	NA	FALSE
ATP8B4	chr15	5	5	31	NA	FALSE
AV1S3A1T	chr14	5	5	31	NA	FALSE
AV30S1	chr14	5	5	31	NA	FALSE
AV4S1	chr14	5	5	31	NA	FALSE
AX747210	chr6	5	5	21	NA	FALSE
AY927633	chr7	5	5	25	NA	FALSE
B4GALNT3	chr12	5	5	31	NA	FALSE
BAZ2B	chr2	5	5	31	NA	FALSE
BC005018	chr4	5	5	31	NA	FALSE
BC016484	chr14	5	5	28	NA	FALSE
BC020945	chr1	5	5	30	NA	FALSE
BC033837	chr22	5	5	31	NA	FALSE
BC036229	chr3	5	5	31	NA	FALSE
BC037250	chr8	5	5	26	NA	FALSE
BC037855	chr6	5	5	30	NA	FALSE
BC039327	chr17	5	5	30	NA	FALSE
BC039502	chr3	5	5	30	NA	FALSE
BC040860	chr18	5	5	30	NA	FALSE
BC041459	chr6	5	5	31	NA	FALSE
BC043356	chr7	5	5	30	NA	FALSE
BC043380	chr2	5	5	31	NA	FALSE
BC043407	chr3	5	5	30	NA	FALSE
BC045578	chr5	5	5	29	NA	FALSE
BC046644	chr1	5	5	31	NA	FALSE
BC047112	chr5	5	5	31	NA	FALSE
BC047234	chr12	5	5	20	NA	FALSE
BC082964	chr1	5	5	23	NA	FALSE
BC104747	chr2	5	5	30	NA	FALSE
BC126314	chr6	5	5	30	NA	FALSE
BCAR3	chr1	5	5	29	NA	FALSE
BICC1	chr10	5	5	31	NA	FALSE
BRE	chr2	5	5	31	NA	FALSE
BX537783	chr9	5	5	29	NA	FALSE
BX647470	chr8	5	5	31	NA	FALSE
C10orf71	chr10	5	5	21	NA	FALSE
C10orf72	chr10	5	5	28	NA	FALSE
C14orf25	chr14	5	5	30	NA	FALSE
C14orf83	chr14	5	5	31	NA	FALSE
C15orf27	chr15	5	5	30	NA	FALSE
C18orf1	chr18	5	5	31	NA	FALSE
C1orf112	chr1	5	5	31	NA	FALSE
C1orf61	chr1	5	5	20	NA	FALSE
C20orf26	chr20	5	5	31	FRA20A	FALSE
C21orf29	chr21	5	5	31	NA	FALSE
C6orf186	chr6	5	5	30	NA	FALSE
C7orf58	chr7	5	5	31	NA	FALSE
C8orf74	chr8	5	5	15	NA	FALSE
CA12	chr15	5	5	27	FRA15A	FALSE
CA8	chr8	5	5	30	NA	FALSE
CACHD1	chr1	5	5	30	NA	FALSE
CADPS2	chr7	5	5	31	NA	FALSE
CALM2	chr2	5	5	29	NA	FALSE
CAMTA1	chr1	5	5	31	NA	TRUE
CCHL1A2	chr9	5	5	26	NA	FALSE
CCR6	chr6	5	5	30	NA	FALSE
CD44	chr11	5	5	31	FRA11E	FALSE
CDC45L	chr22	5	5	25	NA	FALSE
CDH23	chr10	5	5	31	FRA10D	FALSE
CDK5RAP2	chr9	5	5	26	NA	FALSE
CDYL	chr6	5	5	30	FRA6B	FALSE
CDYL2	chr16	5	5	31	FRA16D	FALSE
CHL1	chr3	5	5	31	NA	FALSE
CHODL	chr21	5	5	31	NA	FALSE
CHST9	chr18	5	5	31	NA	FALSE
CIT	chr12	5	5	26	NA	FALSE
CKLFSF8	chr3	5	5	31	NA	FALSE
CMTM7	chr3	5	5	31	NA	FALSE
CMTM8	chr3	5	5	31	NA	FALSE
CNBD1	chr8	5	5	31	NA	FALSE
CNIH3	chr1	5	5	31	NA	FALSE
CNTNAP5	chr2	5	5	31	NA	FALSE
COL22A1	chr8	5	5	31	FRA8D	FALSE
COL27A1	chr9	5	5	31	NA	FALSE
CORO2A	chr9	5	5	31	NA	FALSE
CPA6	chr8	5	5	30	NA	FALSE
CPNE4	chr3	5	5	31	NA	FALSE
CPZ	chr4	5	5	27	FRA4A	FALSE
CR591360	chr5	5	5	31	NA	FALSE
CR593014	chr20	5	5	29	NA	FALSE
CR599065	chr8	5	5	24	NA	FALSE
CR612573	chr20	5	5	29	NA	FALSE
CRYL1	chr13	5	5	30	NA	FALSE
CSF1R	chr5	5	5	31	NA	FALSE
CSMD3	chr8	5	5	31	NA	FALSE
CSTA	chr3	5	5	21	NA	FALSE
CTNNA2	chr2	5	5	31	NA	FALSE
CYMP	chr1	5	5	23	NA	FALSE
CYP2E1	chr10	5	5	25	NA	FALSE
DAPK1	chr9	5	5	31	NA	FALSE
DCHS2	chr4	5	5	31	NA	FALSE
DDO	chr6	5	5	31	NA	FALSE
DDR2	chr1	5	5	27	FRA1J	FALSE
2014-12-01	chr9	5	5	30	FRA9B|FRA9E	FALSE
DFNA5	chr7	5	5	26	NA	FALSE
DGKG	chr3	5	5	31	FRA3C	FALSE
DGKH	chr13	5	5	30	NA	FALSE
DGKi	chr7	5	5	31	NA	FALSE
DGKI	chr7	5	5	31	FRA7H	FALSE
DISC1	chr1	5	5	31	FRA1H	FALSE
DKFZp434G145	chr18	5	5	25	NA	FALSE
DKFZp451F163	chr15	5	5	31	NA	FALSE
DKFZp451K1618	chr11	5	5	31	NA	FALSE
DKFZp547F222	chr7	5	5	28	NA	FALSE
DKFZp547H074	chr15	5	5	31	NA	FALSE
DKFZp564K192	chr6	5	5	25	NA	FALSE
DKFZP564O0823	chr4	5	5	29	NA	FALSE
DKFZp667I0310	chr9	5	5	31	NA	FALSE
DKFZp686K08123	chr13	5	5	31	NA	FALSE
DKFZp761E1217	chr12	5	5	31	NA	FALSE
DKFZp761J1523	chr9	5	5	30	NA	FALSE
DKFZp762M113	chr4	5	5	31	NA	FALSE
DNAH11	chr7	5	5	31	NA	FALSE
DOCK4	chr7	5	5	31	NA	FALSE
DOK5	chr20	5	5	31	NA	FALSE
DOK6	chr18	5	5	31	FRA18C	FALSE
DPYD	chr1	5	5	31	FRA1D	FALSE
DTNBP1	chr6	5	5	25	NA	FALSE
DYNC1I1	chr7	5	5	31	NA	FALSE
EEFSEC	chr3	5	5	28	NA	FALSE
EEPD1	chr7	5	5	31	FRA7C	FALSE
EFCBP2	chr16	5	5	25	NA	FALSE
EGFLAM	chr5	5	5	31	NA	FALSE
EGFR	chr7	5	5	31	NA	TRUE
EHMT1	chr9	5	5	29	NA	FALSE
EIF4G1	chr3	5	5	14	NA	FALSE
ENOX1	chr13	5	5	31	NA	FALSE
EPB41L3	chr18	5	5	31	NA	FALSE
EPHB2	chr1	5	5	30	NA	FALSE
EPHB6	chr7	5	5	17	NA	FALSE
ERG	chr21	5	5	31	NA	TRUE
EVC	chr4	5	5	31	NA	FALSE
EVC2	chr4	5	5	31	FRA4A	FALSE
F3	chr1	5	5	26	FRA1D	FALSE
FAM125B	chr9	5	5	30	NA	FALSE
FAM171A1	chr10	5	5	31	NA	FALSE
FAM19A2	chr12	5	5	31	NA	FALSE
FAM19A5	chr22	5	5	31	NA	FALSE
FARS2	chr6	5	5	31	FRA6B	FALSE
FBXW4	chr10	5	5	22	NA	FALSE
FGF12	chr3	5	5	31	NA	FALSE
FGFR1OP	chr6	5	5	23	NA	TRUE
FGGY	chr1	5	5	31	NA	FALSE
FKSG58	chr19	5	5	31	NA	FALSE
FLJ00268	chr10	5	5	26	NA	FALSE
FLJ14106	chr2	5	5	31	NA	FALSE
FLJ35024	chr9	5	5	31	NA	FALSE
FLT1	chr13	5	5	31	NA	FALSE
FRMD4B	chr3	5	5	31	FRA3B	FALSE
FRY	chr13	5	5	31	NA	FALSE
FSHR	chr2	5	5	30	NA	FALSE
FSIP1	chr15	5	5	30	NA	FALSE
FSTL5	chr4	5	5	31	NA	FALSE
FUT9	chr6	5	5	30	NA	FALSE
FYN	chr6	5	5	31	FRA6F	FALSE
GALNT10	chr5	5	5	31	NA	FALSE
GALNT13	chr2	5	5	31	NA	FALSE
GALNT5	chr2	5	5	20	NA	FALSE
GALNTL1	chr14	5	5	31	NA	FALSE
GALNTL4	chr11	5	5	31	NA	FALSE
GAN	chr16	5	5	25	NA	FALSE
GARNL3	chr9	5	5	30	NA	FALSE
GFOD1	chr6	5	5	31	FRA6A	FALSE
GLIS1	chr1	5	5	31	NA	FALSE
GNA14	chr9	5	5	31	NA	FALSE
GNG1	chr7	5	5	30	NA	FALSE
GNG2	chr14	5	5	31	NA	FALSE
GPM6A	chr4	5	5	31	NA	FALSE
GPR158	chr10	5	5	31	NA	FALSE
GPR78	chr4	5	5	29	FRA4A	FALSE
GRHL2	chr8	5	5	31	FRA8A	FALSE
GRIK4	chr11	5	5	31	FRA11B|FRA11G	FALSE
GSN	chr9	5	5	31	NA	FALSE
GSTCD	chr4	5	5	16	NA	FALSE
GUCY2C	chr12	5	5	28	NA	FALSE
H91620	chr7	5	5	31	NA	FALSE
hADV29S1	chr14	5	5	31	NA	FALSE
hADV36S1	chr14	5	5	31	NA	FALSE
HBE1	chr11	5	5	31	NA	FALSE
HBG2	chr11	5	5	31	NA	FALSE
HCCA2	chr11	5	5	31	NA	FALSE
hCG_1783917	chr2	5	5	31	NA	FALSE
HDAC4	chr2	5	5	31	FRA2J	FALSE
HDAC9	chr7	5	5	31	NA	FALSE
HECW2	chr2	5	5	31	NA	FALSE
hFKHLB	chr3	5	5	31	NA	FALSE
HLCS	chr21	5	5	30	NA	FALSE
HNF1B	chr17	5	5	31	NA	FALSE
HNT	chr11	5	5	29	NA	FALSE
HRG	chr8	5	5	30	FRA3C	FALSE
HS6ST3	chr13	5	5	31	NA	FALSE
hTPK1	chr7	5	5	31	NA	FALSE
HTRA1	chr10	5	5	31	NA	FALSE
IBRDC1	chr6	5	5	30	NA	FALSE
IGF2BP3	chr7	5	5	31	NA	FALSE
IGnT2	chr6	5	5	31	NA	FALSE
INCENP	chr11	5	5	28	NA	FALSE
IRF2	chr4	5	5	31	NA	FALSE
ISM1	chr20	5	5	31	NA	FALSE
ITGA8	chr10	5	5	31	NA	FALSE
ITGA9	chr3	5	5	31	NA	FALSE
JAKMIP1	chr4	5	5	31	FRA4A	FALSE
JDP2	chr14	5	5	30	NA	FALSE
JSX	chr15	5	5	1	NA	FALSE
KCNB2	chr8	5	5	31	NA	FALSE
KCND2	chr7	5	5	29	NA	FALSE
KCNJ16	chr17	5	5	30	NA	FALSE
KCNQ5	chr6	5	5	31	NA	FALSE
KIAA0194	chr5	5	5	26	NA	FALSE
KIAA0378	chr3	5	5	31	NA	FALSE
KIAA0411	chr3	5	5	31	NA	FALSE
KIAA0457	chr1	5	5	31	NA	FALSE
KIAA0564	chr13	5	5	30	NA	FALSE
KIAA0621	chr5	5	5	31	NA	FALSE
KIAA0716	chr7	5	5	31	NA	FALSE
KIAA0746	chr4	5	5	31	NA	FALSE
KIAA1013	chr3	5	5	31	NA	FALSE
KIAA1132	chr11	5	5	31	NA	FALSE
KIAA1211	chr4	5	5	31	FRA4B	FALSE
KIAA1217	chr10	5	5	31	NA	FALSE
KIAA1244	chr6	5	5	27	NA	FALSE
KIAA1675	chr1	5	5	31	NA	FALSE
KIAA1797	chr9	5	5	31	NA	FALSE
KIAA1804	chr1	5	5	31	NA	FALSE
KIAA1870	chr9	5	5	31	NA	FALSE
KIAA1939	chr15	5	5	31	NA	FALSE
KIAA1958	chr9	5	5	28	NA	FALSE
KIF6	chr6	5	5	31	NA	FALSE
KIRREL	chr1	5	5	31	FRA1F	FALSE
KLF12	chr13	5	5	31	NA	FALSE
KLHDC8A	chr1	5	5	31	NA	FALSE
KvLQT1	chr11	5	5	31	NA	FALSE
L3MBTL4	chr18	5	5	31	NA	FALSE
LAMA1	chr18	5	5	31	NA	FALSE
LAMA2	chr6	5	5	31	NA	FALSE
LAMB3	chr1	5	5	28	NA	FALSE
LASS6	chr2	5	5	31	NA	FALSE
LEC3	chr4	5	5	31	NA	FALSE
LIMCH1	chr4	5	5	31	NA	FALSE
LINGO2	chr9	5	5	31	NA	FALSE
LIPC	chr15	5	5	31	NA	FALSE
LMBR1	chr7	5	5	28	NA	FALSE
LMX1A	chr1	5	5	31	NA	FALSE
LOC339788	chr2	5	5	30	NA	FALSE
LOC613266	chr20	5	5	22	NA	FALSE
LPHN3	chr4	5	5	31	NA	FALSE
LRGUK	chr7	5	5	29	NA	FALSE
LRP2	chr2	5	5	31	NA	FALSE
LRRC20	chr10	5	5	28	NA	FALSE
LRRC63	chr13	5	5	29	NA	FALSE
LSDP5	chr19	5	5	10	NA	FALSE
LTBP2	chr14	5	5	31	NA	FALSE
LUZP2	chr11	5	5	31	NA	FALSE
MACF1	chr1	5	5	31	FRA1L|FRA1B	FALSE
MAG	chr19	5	5	27	NA	FALSE
MAGI1	chr3	5	5	31	NA	FALSE
MAMDC1	chr14	5	5	31	NA	FALSE
MAPKAP1	chr9	5	5	30	NA	FALSE
MCT2	chr12	5	5	31	NA	FALSE
MDGA2	chr14	5	5	31	NA	FALSE
MEGF11	chr15	5	5	31	NA	FALSE
MGAT5	chr2	5	5	31	NA	FALSE
MGMT	chr10	5	5	31	NA	FALSE
MICAL3	chr22	5	5	31	NA	FALSE
MKL2	chr16	5	5	21	NA	FALSE
MORC1	chr3	5	5	31	NA	FALSE
MOSC2	chr1	5	5	22	NA	FALSE
MPPED2	chr11	5	5	31	FRA11E	FALSE
MRP6	chr16	5	5	31	NA	FALSE
MRRF	chr9	5	5	14	FRA9B|FRA9E	FALSE
MRVI1	chr11	5	5	29	NA	FALSE
MTUS1	chr8	5	5	31	NA	FALSE
MYO10	chr5	5	5	31	NA	FALSE
MYO1B	chr2	5	5	31	NA	FALSE
MYT1L	chr2	5	5	31	NA	FALSE
NAV3	chr12	5	5	31	NA	FALSE
NCALD	chr8	5	5	31	NA	FALSE
NCOA7	chr6	5	5	29	NA	FALSE
NCOR2	chr12	5	5	30	FRA12E	FALSE
NEB	chr2	5	5	27	NA	FALSE
NECAB2	chr16	5	5	25	NA	FALSE
NEDL3	chr18	5	5	31	NA	FALSE
NEGR1	chr1	5	5	31	NA	FALSE
NGF	chr1	5	5	29	NA	FALSE
NINJ2	chr12	5	5	31	NA	FALSE
NLRP11	chr19	5	5	31	NA	FALSE
NME7	chr1	5	5	29	NA	FALSE
NR5A2	chr1	5	5	31	NA	FALSE
NRCAM	chr7	5	5	30	NA	FALSE
NTRK3	chr15	5	5	31	NA	TRUE
NTSR1	chr20	5	5	24	NA	FALSE
OCA2	chr15	5	5	31	NA	FALSE
OR51B5	chr11	5	5	31	NA	FALSE
OR9Q1	chr11	5	5	31	NA	FALSE
OTOF	chr2	5	5	30	NA	FALSE
PACRG	chr6	5	5	31	FRA6E	FALSE
PAK7	chr20	5	5	31	NA	FALSE
PALLD	chr4	5	5	31	NA	FALSE
PALM2	chr9	5	5	31	NA	FALSE
PALM2-AKAP2	chr9	5	5	31	NA	FALSE
PAPD5	chr16	5	5	25	NA	FALSE
PAPSS2	chr10	5	5	31	NA	FALSE
PARP15	chr3	5	5	31	NA	FALSE
PASK	chr2	5	5	25	FRA2J	FALSE
PAX7	chr1	5	5	31	NA	TRUE
PBX1	chr1	5	5	31	NA	TRUE
PCDH9	chr13	5	5	31	NA	FALSE
PCSK5	chr9	5	5	31	NA	FALSE
PDE1C	chr7	5	5	31	NA	FALSE
PDE9A	chr21	5	5	31	NA	FALSE
PEMT	chr17	5	5	29	NA	FALSE
PKD1L1	chr7	5	5	31	NA	FALSE
PKHD1	chr6	5	5	31	NA	FALSE
PLEKHA7	chr11	5	5	31	NA	FALSE
PPAP2B	chr1	5	5	31	NA	FALSE
PPARGC1B	chr5	5	5	31	NA	FALSE
PPP1R1C	chr2	5	5	29	NA	FALSE
PRDM16	chr1	5	5	31	NA	TRUE
PRKAG2	chr7	5	5	31	FRA7I	FALSE
PRKCB	chr16	5	5	31	NA	FALSE
PRR5	chr22	5	5	31	NA	FALSE
PSMB7	chr9	5	5	28	NA	FALSE
PTGER3	chr1	5	5	30	FRA1C	FALSE
PTHR2	chr2	5	5	31	NA	FALSE
PVT1	chr8	5	5	31	NA	FALSE
PXDNL	chr8	5	5	31	NA	FALSE
PYPAF6	chr19	5	5	31	NA	FALSE
QSOX1	chr1	5	5	24	NA	FALSE
RAB31	chr18	5	5	31	NA	FALSE
RAB3C	chr5	5	5	31	NA	FALSE
RABGAP1L	chr1	5	5	27	NA	FALSE
RAPGEF1	chr9	5	5	31	NA	FALSE
RBM19	chr12	5	5	31	NA	FALSE
RBMS3	chr3	5	5	31	NA	FALSE
RCL1	chr9	5	5	31	NA	FALSE
REEP1	chr2	5	5	27	NA	FALSE
RELN	chr7	5	5	31	FRA7F	FALSE
RFTN1	chr3	5	5	31	NA	FALSE
RFX2	chr19	5	5	31	NA	FALSE
RGL1	chr1	5	5	31	NA	FALSE
RIC8B	chr12	5	5	24	NA	FALSE
RNASEN	chr5	5	5	30	NA	FALSE
RNF175	chr4	5	5	26	NA	FALSE
RNF217	chr6	5	5	30	NA	FALSE
RNF220	chr1	5	5	31	NA	FALSE
RPEL	chr6	5	5	28	NA	FALSE
RPH3AL	chr17	5	5	31	NA	FALSE
RPS6KA2	chr6	5	5	31	NA	FALSE
RREB1	chr6	5	5	31	NA	FALSE
RTTN	chr18	5	5	25	NA	FALSE
RYR3	chr15	5	5	31	NA	FALSE
SCARA5	chr8	5	5	31	NA	FALSE
SCN9A	chr2	5	5	29	NA	FALSE
SCUBE1	chr22	5	5	29	FRA22A	FALSE
SEMA6A	chr5	5	5	31	NA	FALSE
2014-09-11	chr4	5	5	27	NA	FALSE
SETBP1	chr18	5	5	31	NA	FALSE
SEZ6L	chr22	5	5	31	NA	FALSE
SFMBT2	chr10	5	5	31	NA	FALSE
SGCD	chr5	5	5	31	NA	FALSE
SH3GL2	chr9	5	5	31	NA	FALSE
SH3RF3	chr2	5	5	31	FRA2B	FALSE
SH3TC2	chr5	5	5	31	NA	FALSE
SHB	chr9	5	5	27	NA	FALSE
SLC24A5	chr15	5	5	8	NA	FALSE
SLC38A4	chr12	5	5	28	NA	FALSE
SLC44A1	chr9	5	5	31	NA	FALSE
SLC4A4	chr4	5	5	31	NA	FALSE
SLC8A3	chr14	5	5	30	FRA14C	FALSE
SLCO3A1	chr15	5	5	31	NA	FALSE
SMARCA2	chr9	5	5	31	NA	FALSE
SMYD3	chr1	5	5	31	FRA1I	FALSE
SNRPB	chr20	5	5	6	NA	FALSE
SORBS1	chr10	5	5	30	FRA10AC1	FALSE
SOX5	chr12	5	5	31	NA	FALSE
SPEF2	chr5	5	5	30	NA	FALSE
SPHKAP	chr2	5	5	29	NA	FALSE
SPOPL	chr2	5	5	21	NA	FALSE
SPTB	chr14	5	5	29	FRA14C	FALSE
SRGAP3	chr3	5	5	31	NA	TRUE
SSBP3	chr1	5	5	31	NA	FALSE
ST5	chr11	5	5	29	NA	FALSE
ST6GAL1	chr3	5	5	31	FRA3C	FALSE
STK10	chr5	5	5	31	NA	FALSE
STK32B	chr4	5	5	31	NA	FALSE
STK39	chr2	5	5	31	NA	FALSE
STX8	chr17	5	5	31	NA	FALSE
STXBP5L	chr3	5	5	31	NA	FALSE
SUSD3	chr9	5	5	14	NA	FALSE
SYN2	chr3	5	5	25	NA	FALSE
SYNPO2	chr4	5	5	31	NA	FALSE
SYNPR	chr3	5	5	31	NA	FALSE
TACR1	chr2	5	5	31	NA	FALSE
TASP1	chr20	5	5	29	NA	FALSE
TBC1D21	chr15	5	5	30	NA	FALSE
TBC1D7	chr6	5	5	26	FRA6A	FALSE
TBC1D9B	chr5	5	5	26	NA	FALSE
TBXAS1	chr7	5	5	31	NA	FALSE
TCF12	chr15	5	5	31	NA	TRUE
TCF7L1	chr2	5	5	30	NA	FALSE
TCR-alpha	chr14	5	5	31	NA	FALSE
TCRVB	chr7	5	5	31	NA	FALSE
TG	chr8	5	5	31	NA	FALSE
tgat	chr5	5	5	31	NA	FALSE
TGM3	chr20	5	5	29	NA	FALSE
THRB	chr3	5	5	31	FRA3A	FALSE
THSD7B	chr2	5	5	31	NA	FALSE
TMC2	chr20	5	5	29	NA	FALSE
TMEM108	chr3	5	5	31	NA	FALSE
TMEM132B	chr12	5	5	31	NA	FALSE
TMEM163	chr2	5	5	31	FRA2F	FALSE
TMEM178	chr2	5	5	26	NA	FALSE
TMEM195	chr7	5	5	30	NA	FALSE
TMPRSS3	chr11	5	5	29	NA	FALSE
TMPRSS4	chr11	5	5	29	FRA11B|FRA11G	FALSE
TMPRSS7	chr3	5	5	25	NA	FALSE
TOX	chr8	5	5	31	NA	FALSE
TPK1	chr7	5	5	31	NA	FALSE
TRA@	chr14	5	5	31	NA	TRUE
TRF4-2	chr16	5	5	25	NA	FALSE
TRHDE	chr12	5	5	30	NA	FALSE
TRIO	chr5	5	5	31	FRA5E	FALSE
TRPM3	chr9	5	5	31	NA	FALSE
TSPAN8	chr12	5	5	31	NA	FALSE
TTC39B	chr9	5	5	31	NA	FALSE
TTLL11	chr9	5	5	31	NA	FALSE
TUBA8	chr22	5	5	22	NA	FALSE
TXNDC5	chr6	5	5	31	NA	FALSE
UBASH3A	chr21	5	5	29	NA	FALSE
UBASH3B	chr11	5	5	31	NA	FALSE
UNC5B	chr10	5	5	31	NA	FALSE
UNC5C	chr4	5	5	31	NA	FALSE
UNQ5926	chr2	5	5	26	NA	FALSE
USP24	chr1	5	5	23	NA	FALSE
UTRN	chr6	5	5	31	NA	FALSE
VAPA	chr18	5	5	28	NA	FALSE
VAV3	chr1	5	5	31	NA	FALSE
VGCNL1	chr13	5	5	31	NA	FALSE
VGLL4	chr3	5	5	31	NA	FALSE
WDR25	chr14	5	5	28	NA	FALSE
WDR27	chr6	5	5	27	NA	FALSE
WDR7	chr18	5	5	31	NA	FALSE
XKR4	chr8	5	5	31	NA	FALSE
XTP6	chr13	5	5	31	NA	FALSE
ZDHHC14	chr6	5	5	31	NA	FALSE
ZFAT	chr8	5	5	31	NA	FALSE
ZNF248	chr10	5	5	30	NA	FALSE
ZNF365	chr10	5	5	30	NA	FALSE
ZNF536	chr19	5	5	31	NA	FALSE
AIG1	chr6	5	4	31	NA	FALSE
AK090688	chr6	5	4	31	NA	FALSE
AK127472	chr6	5	4	31	NA	FALSE
AK5	chr1	5	4	31	FRA1L	FALSE
ALDH1A2	chr15	5	4	24	NA	FALSE
BC045767	chr13	5	4	31	NA	FALSE
bK250D10.8	chr22	5	4	28	NA	FALSE
C10orf90	chr10	5	4	31	NA	FALSE
C14orf49	chr14	5	4	31	NA	FALSE
C21orf11	chr21	5	4	29	NA	FALSE
CAPZB	chr1	5	4	30	NA	FALSE
CCDC148	chr2	5	4	31	NA	FALSE
CD36	chr7	5	4	31	NA	FALSE
Cezanne 2	chr15	5	4	30	NA	FALSE
CNTN1	chr12	5	4	30	NA	FALSE
COL4A2	chr13	5	4	31	NA	FALSE
COL5A1	chr9	5	4	31	NA	FALSE
CRTAC1	chr10	5	4	31	NA	FALSE
DKFZp686H10114	chr2	5	4	29	NA	FALSE
FAM3B	chr21	5	4	25	NA	FALSE
FLJ46082	chr9	5	4	31	NA	FALSE
HMOX2	chr16	5	4	17	NA	FALSE
KCNN3	chr1	5	4	31	NA	FALSE
LRRFIP1	chr2	5	4	29	FRA2J	FALSE
MCC	chr5	5	4	31	FRA5F	FALSE
MDMX	chr1	5	4	30	NA	FALSE
NID1	chr1	5	4	31	NA	FALSE
OTUD7A	chr15	5	4	30	NA	FALSE
PDE10A	chr6	5	4	31	FRA6E	FALSE
PDE4B	chr1	5	4	31	FRA1L	FALSE
PDE8B	chr5	5	4	31	NA	FALSE
PHACTR3	chr20	5	4	31	NA	FALSE
PIP3-E	chr6	5	4	31	NA	FALSE
PLCXD2	chr3	5	4	30	NA	FALSE
RIMS2	chr8	5	4	31	FRA8A	FALSE
SCAMP5	chr15	5	4	20	NA	FALSE
SLC2A13	chr12	5	4	31	NA	FALSE
SNX9	chr6	5	4	27	FRA6E	FALSE
SPTLC3	chr20	5	4	31	NA	FALSE
SS-56	chr11	5	4	21	NA	FALSE
TCEA3	chr1	5	4	31	NA	FALSE
TMEM184B	chr22	5	4	26	NA	FALSE
TMEM63C	chr14	5	4	29	NA	FALSE
TRIM68	chr11	5	4	21	NA	FALSE
TTC28	chr22	5	4	25	NA	FALSE
TTC7B	chr14	5	4	31	NA	FALSE
USP13	chr3	5	4	31	NA	FALSE
UST	chr6	5	4	31	NA	FALSE
ZBTB16	chr11	5	4	31	NA	FALSE
SACS	chr13	5	3	31	NA	FALSE
AACS	chr12	4	4	31	NA	FALSE
AADACL3	chr1	4	4	16	NA	FALSE
AB231754	chr11	4	4	29	NA	FALSE
AB231755	chr11	4	4	29	NA	FALSE
AB231756	chr11	4	4	29	NA	FALSE
AB231757	chr11	4	4	29	NA	FALSE
AB231758	chr11	4	4	29	NA	FALSE
ABAT	chr16	4	4	31	NA	FALSE
ABCA1	chr9	4	4	31	NA	FALSE
ABCA9	chr17	4	4	22	NA	FALSE
ABCC12	chr16	4	4	28	NA	FALSE
ABCC13	chr21	4	4	30	NA	FALSE
ABCG1	chr21	4	4	31	NA	FALSE
abParts	chr14	4	4	31	NA	FALSE
ABTB2	chr11	4	4	31	FRA11E	FALSE
ACSBG2	chr19	4	4	25	NA	FALSE
ADAM22	chr7	4	4	27	NA	FALSE
ADAMTS9	chr3	4	4	31	NA	FALSE
ADAR2g	chr21	4	4	30	NA	FALSE
ADARB1	chr21	4	4	30	NA	FALSE
ADARB2	chr10	4	4	31	NA	FALSE
ADORA1	chr1	4	4	30	NA	FALSE
AF086162	chr10	4	4	31	NA	FALSE
AF088005	chr4	4	4	31	NA	FALSE
AF279782	chr3	4	4	31	NA	FALSE
AFAP1L2	chr10	4	4	31	NA	FALSE
AFF1	chr4	4	4	31	NA	FALSE
AGPAT3	chr21	4	4	31	NA	FALSE
AGPAT4	chr6	4	4	30	NA	FALSE
AHI1	chr6	4	4	25	NA	FALSE
AHSA1	chr14	4	4	30	NA	FALSE
AJ420566	chr6	4	4	28	NA	FALSE
AJ606328	chr6	4	4	29	NA	FALSE
AJ606330	chr6	4	4	29	NA	FALSE
AK054637	chr20	4	4	31	NA	FALSE
AK055166	chr6	4	4	30	NA	FALSE
AK055400	chr2	4	4	31	NA	FALSE
AK055856	chr1	4	4	24	NA	FALSE
AK055933	chr6	4	4	26	NA	FALSE
AK056164	chr12	4	4	29	NA	FALSE
AK057490	chr6	4	4	29	NA	FALSE
AK057834	chr10	4	4	30	NA	FALSE
AK090553	chr19	4	4	21	NA	FALSE
AK090796	chr2	4	4	27	NA	FALSE
AK090854	chr13	4	4	19	NA	FALSE
AK091396	chr10	4	4	31	NA	FALSE
AK091594	chr6	4	4	31	NA	FALSE
AK093124	chr12	4	4	31	NA	FALSE
AK094733	chr12	4	4	31	NA	FALSE
AK094825	chr19	4	4	21	NA	FALSE
AK094934	chr6	4	4	31	NA	FALSE
AK095123	chr6	4	4	29	NA	FALSE
AK095178	chr2	4	4	31	NA	FALSE
AK096081	chr1	4	4	31	NA	FALSE
AK096849	chr19	4	4	27	NA	FALSE
AK097143	chr6	4	4	31	NA	FALSE
AK097607	chr7	4	4	30	NA	FALSE
AK098249	chr10	4	4	31	NA	FALSE
AK098705	chr5	4	4	18	NA	FALSE
AK124028	chr1	4	4	31	NA	FALSE
AK124096	chr11	4	4	21	NA	FALSE
AK124857	chr3	4	4	26	NA	FALSE
AK124961	chr20	4	4	31	NA	FALSE
AK125078	chr1	4	4	31	NA	FALSE
AK125128	chr6	4	4	30	NA	FALSE
AK125257	chr4	4	4	31	NA	FALSE
AK126302	chr10	4	4	30	NA	FALSE
AK126334	chr6	4	4	30	NA	FALSE
AK127270	chr1	4	4	29	NA	FALSE
AK128724	chr9	4	4	21	NA	FALSE
AK307154	chr5	4	4	20	NA	FALSE
AK309874	chr3	4	4	27	NA	FALSE
AK310252	chr10	4	4	23	NA	FALSE
AK310497	chr19	4	4	27	NA	FALSE
AK311181	chr19	4	4	27	NA	FALSE
ALKBH3	chr11	4	4	27	NA	FALSE
ALOX12	chr17	4	4	25	NA	FALSE
ALS2CR5	chr2	4	4	30	NA	FALSE
ANGPT1	chr8	4	4	30	NA	FALSE
ANKFY1	chr17	4	4	26	NA	FALSE
ANKRD44	chr2	4	4	30	NA	FALSE
ANKRD55	chr5	4	4	30	NA	FALSE
ANO2	chr12	4	4	31	NA	FALSE
ANO4	chr12	4	4	31	NA	FALSE
ANXA3	chr4	4	4	23	FRAS1	FALSE
APCDD1L	chr20	4	4	31	NA	FALSE
APLP2	chr11	4	4	20	NA	FALSE
ARHGAP10	chr4	4	4	30	NA	FALSE
ARHGAP18	chr6	4	4	31	NA	FALSE
ARHGAP19	chr10	4	4	30	NA	FALSE
ARHGAP24	chr4	4	4	31	NA	FALSE
ARID5B	chr10	4	4	31	NA	FALSE
ARL15	chr5	4	4	31	NA	FALSE
ARMC4	chr10	4	4	30	NA	FALSE
ARNTL	chr11	4	4	30	NA	FALSE
ASAP1	chr8	4	4	31	FRA8C|FRA8E	FALSE
ASB18	chr2	4	4	27	NA	FALSE
ASB2	chr14	4	4	31	NA	FALSE
ATF3	chr1	4	4	29	NA	FALSE
ATG7	chr3	4	4	29	NA	FALSE
ATP10B	chr5	4	4	31	NA	FALSE
ATP2B4	chr1	4	4	31	NA	FALSE
ATP6V0D1	chr16	4	4	15	NA	FALSE
ATP6V0D2	chr8	4	4	29	NA	FALSE
ATP8A1	chr4	4	4	30	NA	FALSE
ATP9A	chr20	4	4	31	NA	FALSE
ATRNL1	chr10	4	4	31	NA	FALSE
ATXN1	chr6	4	4	31	FRA6A	FALSE
ATXN10	chr22	4	4	29	FRA22A	FALSE
AX747165	chr1	4	4	28	NA	FALSE
AX747187	chr12	4	4	29	NA	FALSE
AX747213	chr11	4	4	29	NA	FALSE
AX747649	chr20	4	4	14	NA	FALSE
AX748190	chr13	4	4	5	NA	FALSE
BACE2	chr21	4	4	31	NA	FALSE
BACH2	chr6	4	4	31	FRA6G	FALSE
BANK1	chr4	4	4	31	NA	FALSE
BBS9	chr7	4	4	31	NA	FALSE
BC004918	chr22	4	4	28	NA	FALSE
BC015860	chr1	4	4	29	NA	FALSE
BC016143	chr1	4	4	30	NA	FALSE
BC020876	chr3	4	4	31	NA	FALSE
BC022082	chr8	4	4	31	NA	FALSE
BC024222	chr5	4	4	30	NA	FALSE
BC025664	chr15	4	4	31	NA	FALSE
BC030116	chr6	4	4	28	NA	FALSE
BC030596	chr1	4	4	27	NA	FALSE
BC031255	chr3	4	4	31	NA	FALSE
BC031283	chr4	4	4	31	NA	FALSE
BC035019	chr5	4	4	30	NA	FALSE
BC035182	chr6	4	4	31	NA	FALSE
BC035867	chr22	4	4	31	NA	FALSE
BC036306	chr18	4	4	31	NA	FALSE
BC036310	chr13	4	4	29	NA	FALSE
BC036874	chr22	4	4	9	NA	FALSE
BC037859	chr14	4	4	27	NA	FALSE
BC037952	chr15	4	4	28	NA	FALSE
BC039180	chr9	4	4	30	NA	FALSE
BC039503	chr6	4	4	31	NA	FALSE
BC040308	chr6	4	4	29	NA	FALSE
BC040319	chr21	4	4	29	NA	FALSE
BC040718	chr18	4	4	31	NA	FALSE
BC041900	chr11	4	4	31	NA	FALSE
BC042073	chr2	4	4	31	NA	FALSE
BC042098	chr6	4	4	31	NA	FALSE
BC043286	chr19	4	4	5	NA	FALSE
BC043355	chr2	4	4	31	NA	FALSE
BC043509	chr2	4	4	25	NA	FALSE
BC043534	chr1	4	4	24	NA	FALSE
BC043580	chr21	4	4	30	NA	FALSE
BC044257	chr10	4	4	28	NA	FALSE
BC044307	chr6	4	4	31	NA	FALSE
BC045798	chr12	4	4	24	NA	FALSE
BC046497	chr2	4	4	30	NA	FALSE
BC050580	chr6	4	4	30	NA	FALSE
BC051441	chr21	4	4	31	NA	FALSE
BC051727	chr18	4	4	31	NA	FALSE
BC060326	chr12	4	4	12	NA	FALSE
BC064586	chr15	4	4	24	NA	FALSE
BC068246	chr3	4	4	31	NA	FALSE
BC073948	chr12	4	4	12	NA	FALSE
BC102001	chr10	4	4	31	NA	FALSE
BC104434	chr15	4	4	21	NA	FALSE
BC104435	chr15	4	4	21	NA	FALSE
BC105703	chr10	4	4	31	NA	FALSE
BC105715	chr15	4	4	28	NA	FALSE
BC125150	chr6	4	4	26	NA	FALSE
BC127810	chr14	4	4	26	NA	FALSE
BCAS3	chr17	4	4	31	NA	FALSE
BCL6	chr3	4	4	19	FRA3C	TRUE
BCR	chr22	4	4	30	NA	TRUE
BCYRN1	chr14	4	4	31	NA	FALSE
BDNFOS	chr11	4	4	28	NA	FALSE
BDTN	chr2	4	4	31	NA	FALSE
BEST3	chr12	4	4	31	NA	FALSE
BICD1	chr12	4	4	31	NA	FALSE
BLK	chr8	4	4	29	NA	FALSE
BMPR1B	chr4	4	4	31	NA	FALSE
BOC	chr3	4	4	31	NA	FALSE
BRUNOL4	chr18	4	4	31	NA	FALSE
BTBD11	chr12	4	4	31	NA	FALSE
BTBD16	chr10	4	4	28	NA	FALSE
BTBD9	chr6	4	4	31	NA	FALSE
BX161483	chr14	4	4	31	NA	FALSE
BX647987	chr4	4	4	28	NA	FALSE
C10orf11	chr10	4	4	31	NA	FALSE
C10orf122	chr10	4	4	26	NA	FALSE
C10orf137	chr10	4	4	26	NA	FALSE
C10orf4	chr10	4	4	26	NA	FALSE
C10orf64	chr10	4	4	31	NA	FALSE
C10orf96	chr10	4	4	22	NA	FALSE
C14orf145	chr14	4	4	31	NA	FALSE
C14orf159 variant protein	chr14	4	4	30	NA	FALSE
C14orf166B	chr14	4	4	30	NA	FALSE
C14orf23	chr14	4	4	12	NA	FALSE
C15orf26	chr15	4	4	17	NA	FALSE
C15orf41	chr15	4	4	31	NA	FALSE
C16orf45	chr16	4	4	30	NA	FALSE
C16orf62	chr16	4	4	31	NA	FALSE
C17orf77	chr17	4	4	21	NA	FALSE
C18orf2	chr18	4	4	26	NA	FALSE
C18orf34	chr18	4	4	29	NA	FALSE
C18orf45	chr18	4	4	25	NA	FALSE
C18orf55	chr18	4	4	3	NA	FALSE
C1orf129	chr1	4	4	24	NA	FALSE
C1orf168	chr1	4	4	31	NA	FALSE
C1orf173	chr1	4	4	27	NA	FALSE
C1orf21	chr1	4	4	27	NA	FALSE
C1orf218	chr1	4	4	29	NA	FALSE
C1orf57	chr1	4	4	23	NA	FALSE
C1orf87	chr1	4	4	31	NA	FALSE
C20orf194	chr20	4	4	28	NA	FALSE
C20orf94	chr20	4	4	30	NA	FALSE
C21orf60	chr21	4	4	31	NA	FALSE
C21orf84	chr21	4	4	22	NA	FALSE
C21orf90	chr21	4	4	0	NA	FALSE
C2CD2	chr21	4	4	31	NA	FALSE
C3orf26	chr3	4	4	25	NA	FALSE
C3orf32	chr3	4	4	31	NA	FALSE
C4orf45	chr4	4	4	31	NA	FALSE
C6orf103	chr6	4	4	31	NA	FALSE
C6orf138	chr6	4	4	31	NA	FALSE
C6orf146	chr6	4	4	24	NA	FALSE
C6orf185	chr6	4	4	18	NA	FALSE
C6orf201	chr6	4	4	22	NA	FALSE
C6orf91	chr6	4	4	31	NA	FALSE
C6orf97	chr6	4	4	31	NA	FALSE
C7orf10	chr7	4	4	31	NA	FALSE
C7orf18	chr7	4	4	4	NA	FALSE
C8orf34	chr8	4	4	31	NA	FALSE
C8orf38	chr8	4	4	29	NA	FALSE
C9orf3	chr9	4	4	27	NA	FALSE
C9orf68	chr9	4	4	31	NA	FALSE
C9orf82	chr9	4	4	14	NA	FALSE
C9orf93	chr9	4	4	29	NA	FALSE
CABIN1	chr22	4	4	20	NA	FALSE
CABLES1	chr18	4	4	29	NA	FALSE
CACNA1A	chr19	4	4	31	FRA19B	FALSE
CACNA1D	chr3	4	4	31	NA	FALSE
CACNA2D1	chr7	4	4	31	FRA7F	FALSE
CACNA2D2	chr3	4	4	22	NA	FALSE
CACNA2D4	chr12	4	4	30	NA	FALSE
CACNB4	chr2	4	4	29	NA	FALSE
CACNG4	chr17	4	4	31	NA	FALSE
CAMK2A	chr5	4	4	28	NA	FALSE
CAMK4	chr5	4	4	29	NA	FALSE
CAND2	chr3	4	4	31	NA	FALSE
CAPN13	chr2	4	4	31	NA	FALSE
CAPN14	chr2	4	4	31	NA	FALSE
CAPN2	chr1	4	4	28	NA	FALSE
CARD11	chr7	4	4	31	FRA7B	TRUE
CASP6	chr4	4	4	24	NA	FALSE
CASQ2	chr1	4	4	28	NA	FALSE
CASZ1	chr1	4	4	31	NA	FALSE
CAV1	chr7	4	4	29	NA	FALSE
CCDC149	chr4	4	4	29	NA	FALSE
CCDC19	chr1	4	4	28	NA	FALSE
CCDC3	chr10	4	4	31	NA	FALSE
CCDC33	chr15	4	4	31	NA	FALSE
CCDC37	chr3	4	4	28	NA	FALSE
CCDC85A	chr2	4	4	31	NA	FALSE
CCNI	chr4	4	4	17	NA	FALSE
CCR7	chr17	4	4	22	NA	FALSE
CD247	chr1	4	4	31	NA	FALSE
CD40	chr20	4	4	17	NA	FALSE
CD53	chr1	4	4	28	NA	FALSE
CD83	chr6	4	4	29	FRA6A	FALSE
CD84	chr1	4	4	22	NA	FALSE
CD9	chr12	4	4	29	NA	FALSE
CD93	chr20	4	4	5	NA	FALSE
CDC42BPA	chr1	4	4	30	NA	FALSE
CDGAP	chr3	4	4	31	NA	FALSE
CDH12	chr5	4	4	31	NA	FALSE
CDH18	chr5	4	4	31	NA	FALSE
CDH20	chr18	4	4	31	NA	FALSE
CDH8	chr16	4	4	31	FRA16B|FRA16C	FALSE
CDH9	chr5	4	4	26	FRA5E	FALSE
CDK6	chr7	4	4	29	FRA7F	TRUE
CDKN2AIPNL	chr5	4	4	30	FRA5C	FALSE
CECR2	chr22	4	4	31	NA	FALSE
CGN	chr1	4	4	15	FRA1F	FALSE
CGNL1	chr15	4	4	31	NA	FALSE
CHAT	chr10	4	4	31	FRA10G	FALSE
CHST8	chr19	4	4	31	NA	FALSE
CHSY3	chr5	4	4	29	NA	FALSE
CLCN3	chr4	4	4	24	NA	FALSE
CLDN14	chr21	4	4	27	NA	FALSE
CLEC4M	chr19	4	4	29	FRA19B	FALSE
CLNK	chr4	4	4	29	FRA4A	FALSE
CNTN3	chr3	4	4	31	NA	FALSE
CNTN6	chr3	4	4	31	NA	FALSE
CNTNAP4	chr16	4	4	31	NA	FALSE
COBL	chr7	4	4	29	NA	FALSE
COL19A1	chr6	4	4	31	FRA6D	FALSE
COL28	chr7	4	4	28	NA	FALSE
COL29A1	chr3	4	4	30	NA	FALSE
COL4A4	chr2	4	4	31	NA	FALSE
COLQ	chr3	4	4	28	NA	FALSE
CORIN	chr4	4	4	30	NA	FALSE
COTL1	chr16	4	4	31	NA	FALSE
COX4I1	chr16	4	4	12	NA	FALSE
CPVL	chr7	4	4	31	NA	FALSE
CR593175	chr13	4	4	31	NA	FALSE
CR593447	chr2	4	4	31	NA	FALSE
CR608644	chr11	4	4	28	NA	FALSE
CR610374	chr9	4	4	22	NA	FALSE
CR610619	chr11	4	4	27	NA	FALSE
CR616088	chr12	4	4	24	NA	FALSE
CR624517	chr7	4	4	31	NA	FALSE
CR627240	chr9	4	4	30	NA	FALSE
CR936804	chr1	4	4	30	NA	FALSE
CR936832	chr19	4	4	6	NA	FALSE
CREB5	chr7	4	4	31	NA	FALSE
CRHR2	chr7	4	4	26	NA	FALSE
CRIM1	chr2	4	4	31	NA	FALSE
CSRP1	chr1	4	4	31	NA	FALSE
CTS9	chr9	4	4	30	NA	FALSE
CUBN	chr10	4	4	31	NA	FALSE
CUX2	chr12	4	4	27	NA	FALSE
CYB5A	chr18	4	4	19	NA	FALSE
CYFIP1	chr15	4	4	30	NA	FALSE
CYGB	chr17	4	4	23	NA	FALSE
CYP2A7	chr19	4	4	30	NA	FALSE
CYP3A43	chr7	4	4	18	NA	FALSE
DAAM2	chr6	4	4	30	NA	FALSE
DACH1	chr13	4	4	31	NA	FALSE
DAPK2	chr15	4	4	25	NA	FALSE
DBH	chr9	4	4	27	NA	FALSE
DDAH1	chr1	4	4	31	FRA1D	FALSE
DDEF1	chr8	4	4	31	NA	FALSE
DDX10	chr11	4	4	23	NA	TRUE
DDX27	chr20	4	4	20	NA	FALSE
DEHAL1	chr6	4	4	21	NA	FALSE
DENND1B	chr1	4	4	29	NA	FALSE
DEPC-1	chr11	4	4	27	NA	FALSE
DGKB	chr7	4	4	31	NA	FALSE
DIAPH3	chr13	4	4	28	FRA13C	FALSE
DIF14	chr7	4	4	20	NA	FALSE
DKFZp434B0212	chr16	4	4	31	NA	FALSE
DKFZp434B034	chr17	4	4	31	NA	FALSE
DKFZp434B1050	chr2	4	4	28	NA	FALSE
DKFZp434D0727	chr15	4	4	30	NA	FALSE
DKFZp434F011	chr6	4	4	31	NA	FALSE
DKFZp434L2422	chr7	4	4	26	NA	FALSE
DKFZp434P0216	chr9	4	4	29	NA	FALSE
DKFZp451I0318	chr2	4	4	31	NA	FALSE
DKFZp547C128	chr3	4	4	24	NA	FALSE
DKFZp566P0524	chr10	4	4	31	NA	FALSE
DKFZp666L095	chr9	4	4	26	NA	FALSE
DKFZp667D1019	chr19	4	4	12	NA	FALSE
DKFZp667I093	chr14	4	4	31	NA	FALSE
DKFZp667N166	chr11	4	4	29	NA	FALSE
DKFZp686M19106	chr17	4	4	26	NA	FALSE
DKFZp686O04253	chr1	4	4	31	NA	FALSE
DKFZp761B0317	chr2	4	4	29	NA	FALSE
DKFZp761J109	chr20	4	4	24	NA	FALSE
DLC1	chr8	4	4	31	NA	FALSE
DLEU7	chr13	4	4	29	NA	FALSE
DLGAP1	chr18	4	4	31	NA	FALSE
DLGAP4	chr20	4	4	29	NA	FALSE
DMRT1	chr9	4	4	30	NA	FALSE
DNAH14	chr1	4	4	11	NA	FALSE
DNAH9	chr17	4	4	31	FRA17A	FALSE
DNAJC6	chr1	4	4	31	NA	FALSE
DOCK10	chr2	4	4	30	NA	FALSE
DOCK8	chr9	4	4	31	NA	FALSE
DOK2	chr8	4	4	31	NA	FALSE
DOPEY2	chr21	4	4	31	NA	FALSE
DPF3	chr14	4	4	31	NA	FALSE
DPYS	chr8	4	4	29	NA	FALSE
DPYSL2	chr8	4	4	29	NA	FALSE
DPYSL3	chr5	4	4	28	NA	FALSE
DQ515897	chr8	4	4	31	NA	FALSE
DQ515898	chr8	4	4	31	NA	FALSE
DQ515899	chr8	4	4	31	NA	FALSE
DQ581778	chr22	4	4	5	NA	FALSE
DRGX	chr10	4	4	21	NA	FALSE
DSE	chr6	4	4	29	NA	FALSE
DTD1	chr20	4	4	29	FRA20A	FALSE
DTNB	chr2	4	4	31	NA	FALSE
DYM	chr18	4	4	29	NA	FALSE
E2F3	chr6	4	4	28	NA	FALSE
EARS2	chr16	4	4	17	NA	FALSE
EBNA1BP2	chr1	4	4	28	NA	FALSE
EDAR	chr2	4	4	30	FRA2B	FALSE
EDIL3	chr5	4	4	31	NA	FALSE
EDNRA	chr4	4	4	28	NA	FALSE
EDRF1	chr10	4	4	26	NA	FALSE
EEN-B2-L1	chr15	4	4	30	NA	FALSE
EF537580	chr11	4	4	29	NA	FALSE
EIF4G3	chr1	4	4	26	NA	FALSE
ELAVL2	chr9	4	4	31	FRA9A|FRA9C	FALSE
ELAVL4	chr1	4	4	28	NA	FALSE
ELOVL4	chr6	4	4	24	NA	FALSE
EMID2	chr7	4	4	30	NA	FALSE
ENDOD1	chr11	4	4	26	NA	FALSE
ENG	chr9	4	4	31	NA	FALSE
ENPP6	chr4	4	4	31	NA	FALSE
EPHA6	chr3	4	4	31	NA	FALSE
ERBB2IP	chr5	4	4	28	NA	FALSE
ERI3	chr1	4	4	29	NA	FALSE
ETA	chr4	4	4	27	NA	FALSE
EVI1	chr3	4	4	31	NA	TRUE
EVL	chr14	4	4	25	NA	FALSE
EXOC4	chr7	4	4	30	NA	FALSE
EXPH5	chr11	4	4	29	NA	FALSE
EXT1	chr8	4	4	31	NA	TRUE
F13A1	chr6	4	4	31	FRA6A	FALSE
F2R	chr5	4	4	28	NA	FALSE
FAM114A1	chr4	4	4	30	NA	FALSE
FAM134B	chr5	4	4	31	NA	FALSE
FAM13A	chr4	4	4	31	NA	FALSE
FAM13C	chr10	4	4	29	FRA10C	FALSE
FAM154A	chr9	4	4	31	NA	FALSE
FAM173B	chr5	4	4	29	NA	FALSE
FAM174B	chr15	4	4	27	NA	FALSE
FAM54A	chr6	4	4	5	NA	FALSE
FAM81B	chr5	4	4	30	FRA5B|FRA5D	FALSE
FAS/ER	chr6	4	4	31	NA	FALSE
FAT3	chr11	4	4	31	NA	FALSE
FBXL13	chr7	4	4	26	NA	FALSE
FBXO25	chr8	4	4	26	NA	FALSE
FGF1	chr5	4	4	31	NA	FALSE
FGFR2	chr10	4	4	30	NA	TRUE
FGL1	chr8	4	4	22	NA	FALSE
FILIP1	chr6	4	4	29	NA	FALSE
FILIP1L	chr3	4	4	24	NA	FALSE
FLJ00164	chr4	4	4	31	NA	FALSE
FLJ00195	chr5	4	4	29	NA	FALSE
FLJ00259	chr14	4	4	20	NA	FALSE
FLJ14816	chr2	4	4	2	NA	FALSE
FLJ14959	chr19	4	4	12	NA	FALSE
FLJ23834	chr7	4	4	31	NA	FALSE
fls485	chr3	4	4	31	NA	FALSE
FLVCR2	chr14	4	4	28	NA	FALSE
FMNL2	chr2	4	4	31	NA	FALSE
foap-4	chr6	4	4	22	NA	FALSE
FOXN1	chr17	4	4	22	NA	FALSE
FRA10AC1	chr10	4	4	26	FRA10AC1	FALSE
FREM1	chr9	4	4	31	NA	FALSE
FRMPD1	chr9	4	4	31	NA	FALSE
FRMPD2	chr10	4	4	29	NA	FALSE
FYB	chr5	4	4	29	NA	FALSE
GABRB1	chr4	4	4	31	NA	FALSE
GALNT7	chr4	4	4	28	FRA4C	FALSE
GATA3	chr10	4	4	22	NA	TRUE
GATA4	chr8	4	4	29	NA	FALSE
GCNT2	chr6	4	4	30	NA	FALSE
GFRA1	chr10	4	4	31	NA	FALSE
GIG18	chr10	4	4	15	NA	FALSE
GLI3	chr7	4	4	31	FRA7D	FALSE
GLP2R	chr17	4	4	30	NA	FALSE
GLT1D1	chr12	4	4	31	NA	FALSE
GNAO1	chr16	4	4	30	NA	FALSE
GNB5	chr15	4	4	26	NA	FALSE
GNG7	chr19	4	4	31	NA	FALSE
GOPC	chr6	4	4	31	FRA6F	TRUE
GOT1	chr10	4	4	15	FRAT1	FALSE
GPR110	chr6	4	4	25	NA	FALSE
GPR125	chr4	4	4	28	NA	FALSE
GPR127	chr19	4	4	24	NA	FALSE
GPR133	chr12	4	4	31	NA	FALSE
GPR177	chr1	4	4	31	NA	FALSE
GPR39	chr2	4	4	31	NA	FALSE
GPR98	chr5	4	4	31	NA	FALSE
GRB14	chr2	4	4	29	NA	FALSE
GREB1	chr2	4	4	29	NA	FALSE
GRID2	chr4	4	4	31	NA	FALSE
GRIN3A	chr9	4	4	30	NA	FALSE
GRK5	chr10	4	4	31	NA	FALSE
GRM3	chr7	4	4	30	FRA7E	FALSE
GRM5	chr11	4	4	31	NA	FALSE
GRWD1	chr19	4	4	10	NA	FALSE
GSG1L	chr16	4	4	31	NA	FALSE
GSR	chr8	4	4	27	NA	FALSE
GTF3A	chr13	4	4	24	NA	FALSE
GUCY1A2	chr11	4	4	30	NA	FALSE
hADV38S2	chr14	4	4	31	NA	FALSE
HCN1	chr5	4	4	24	NA	FALSE
HEBP1	chr12	4	4	21	NA	FALSE
HIPK2	chr7	4	4	30	NA	FALSE
HIVEP2	chr6	4	4	31	NA	FALSE
HK1	chr10	4	4	31	NA	FALSE
HLA-B	chr6	4	4	27	NA	FALSE
HLA-B*0707	chr6	4	4	27	NA	FALSE
HMCN1	chr1	4	4	31	NA	FALSE
HMGB1	chr13	4	4	31	NA	FALSE
hNB-3	chr3	4	4	31	NA	FALSE
HNF4G	chr8	4	4	30	NA	FALSE
HPCAL1	chr2	4	4	31	NA	FALSE
hRAD18	chr3	4	4	18	NA	FALSE
HRH1	chr3	4	4	31	NA	FALSE
HS3ST2	chr16	4	4	31	NA	FALSE
HS3ST4	chr16	4	4	31	NA	FALSE
HSD17B12	chr11	4	4	30	NA	FALSE
HSD17B3	chr9	4	4	27	NA	FALSE
HSD3B1	chr1	4	4	14	NA	FALSE
HSDL2	chr9	4	4	26	FRA9B|FRA9E	FALSE
HSP90AA1	chr14	4	4	22	NA	FALSE
HSPA12A	chr10	4	4	30	NA	FALSE
HTRG	chr17	4	4	21	NA	FALSE
HTT	chr4	4	4	24	NA	FALSE
hucep-12	chr12	4	4	31	NA	FALSE
HUNK	chr21	4	4	30	NA	FALSE
ICAM3	chr19	4	4	19	NA	FALSE
IDN4-GGTR7	chr1	4	4	28	NA	FALSE
IFIH1	chr2	4	4	26	NA	FALSE
IFLTD1	chr12	4	4	28	NA	FALSE
IGF1R	chr15	4	4	31	NA	FALSE
IGF2R	chr6	4	4	31	NA	FALSE
IGSF11	chr3	4	4	31	NA	FALSE
IKZF2	chr2	4	4	29	NA	FALSE
IL1RAP	chr3	4	4	31	NA	FALSE
IL2RA	chr10	4	4	29	NA	FALSE
INPP4B	chr4	4	4	31	FRA4C	FALSE
IPPK	chr9	4	4	21	NA	FALSE
IQGAP2	chr5	4	4	31	NA	FALSE
IQGAP3	chr1	4	4	22	NA	FALSE
IRAK3	chr12	4	4	27	NA	FALSE
ITGA1	chr5	4	4	30	NA	FALSE
ITGA11	chr15	4	4	30	NA	FALSE
ITGB3	chr17	4	4	27	NA	FALSE
ITGBL1	chr13	4	4	31	NA	FALSE
ITPK1	chr14	4	4	30	NA	FALSE
ITPKB	chr1	4	4	30	NA	FALSE
ITSN1	chr21	4	4	31	NA	FALSE
IYD	chr6	4	4	21	NA	FALSE
JAKMIP2	chr5	4	4	25	NA	FALSE
JAKMIP3	chr10	4	4	30	NA	FALSE
JARID2	chr6	4	4	31	FRA6A	FALSE
JMJD2C	chr9	4	4	31	NA	FALSE
KCNC2	chr12	4	4	29	NA	FALSE
KCNH8	chr3	4	4	31	NA	FALSE
KCNJ14	chr19	4	4	9	FRA19A	FALSE
KCNK10	chr14	4	4	31	NA	FALSE
KCNK2	chr1	4	4	30	NA	FALSE
KCNQ3	chr8	4	4	31	NA	FALSE
KCTD1	chr18	4	4	31	NA	FALSE
KIAA0289	chr1	4	4	26	NA	FALSE
KIAA0319	chr6	4	4	30	NA	FALSE
KIAA0319L	chr1	4	4	26	NA	FALSE
KIAA0367	chr9	4	4	31	NA	FALSE
KIAA0427	chr18	4	4	31	NA	FALSE
KIAA0439	chr18	4	4	31	NA	FALSE
KIAA0471	chr1	4	4	28	NA	FALSE
KIAA0535	chr8	4	4	30	NA	FALSE
KIAA0551	chr3	4	4	31	NA	FALSE
KIAA0611	chr20	4	4	30	NA	FALSE
KIAA0613	chr10	4	4	31	NA	FALSE
KIAA0676	chr5	4	4	8	NA	FALSE
KIAA0686	chr5	4	4	31	NA	FALSE
KIAA0739	chr12	4	4	27	NA	FALSE
KIAA0756	chr1	4	4	29	NA	FALSE
KIAA0825	chr5	4	4	25	FRA5B|FRA5D	FALSE
KIAA0834	chr7	4	4	30	NA	FALSE
KIAA0861	chr3	4	4	30	NA	FALSE
KIAA0914	chr4	4	4	31	NA	FALSE
KIAA0922	chr4	4	4	31	NA	FALSE
KIAA0984	chr12	4	4	24	NA	FALSE
KIAA1048	chr2	4	4	28	NA	FALSE
KIAA1104	chr10	4	4	28	NA	FALSE
KIAA1108	chr4	4	4	27	NA	FALSE
KIAA1207	chr10	4	4	30	NA	FALSE
KIAA1261	chr9	4	4	23	NA	FALSE
KIAA1274	chr10	4	4	31	NA	FALSE
KIAA1276	chr4	4	4	29	NA	FALSE
KIAA1281	chr5	4	4	30	NA	FALSE
KIAA1288	chr8	4	4	31	NA	FALSE
KIAA1294	chr10	4	4	31	NA	FALSE
KIAA1324	chr1	4	4	28	NA	FALSE
KIAA1324L	chr7	4	4	29	NA	FALSE
KIAA1364	chr22	4	4	31	NA	FALSE
KIAA1427	chr11	4	4	30	NA	FALSE
KIAA1462	chr10	4	4	30	NA	FALSE
KIAA1603	chr5	4	4	31	NA	FALSE
KIAA1626	chr1	4	4	23	NA	FALSE
KIAA1647	chr22	4	4	30	NA	FALSE
KIAA1680	chr4	4	4	31	NA	FALSE
KIAA1864	chr16	4	4	30	NA	FALSE
KIAA1879	chr16	4	4	31	NA	FALSE
KIAA1900	chr6	4	4	29	NA	FALSE
KIAA1928	chr1	4	4	30	NA	FALSE
KIAA1970	chr16	4	4	17	NA	FALSE
KIF16B	chr20	4	4	31	FRA20A	FALSE
KLHDC6	chr3	4	4	26	NA	FALSE
KLHL32	chr6	4	4	29	NA	FALSE
KLKB1	chr4	4	4	27	NA	FALSE
KRTAP5-7	chr11	4	4	3	NA	FALSE
KYNU	chr2	4	4	30	NA	FALSE
L3MBTL	chr20	4	4	28	NA	FALSE
L3MBTL3	chr6	4	4	30	NA	FALSE
LACE1	chr6	4	4	25	NA	FALSE
LAMA4	chr6	4	4	31	FRA6F	FALSE
LAMP3	chr3	4	4	27	FRA3C	FALSE
LCLAT1	chr2	4	4	28	NA	FALSE
LCP2	chr5	4	4	26	NA	FALSE
LDB3	chr10	4	4	31	NA	FALSE
LEMD1	chr1	4	4	22	NA	FALSE
LEMP-1(a)	chr1	4	4	22	NA	FALSE
LEPR	chr1	4	4	31	FRA1L	FALSE
LEPROT	chr1	4	4	31	FRA1C	FALSE
LFIRE1	chr8	4	4	22	NA	FALSE
LGR5	chr12	4	4	31	NA	FALSE
LHFPL2	chr5	4	4	30	NA	FALSE
lhpp	chr10	4	4	31	NA	FALSE
LHPP	chr10	4	4	31	NA	FALSE
LHX4	chr1	4	4	29	NA	FALSE
LILRA2	chr19	4	4	3	NA	FALSE
LIPA	chr10	4	4	30	NA	FALSE
LIR-7	chr19	4	4	5	NA	FALSE
LMCD1	chr3	4	4	30	NA	FALSE
LMO7	chr13	4	4	31	NA	FALSE
LOC100049716	chr12	4	4	23	NA	FALSE
LOC153328	chr5	4	4	31	NA	FALSE
LOC26010	chr2	4	4	31	NA	FALSE
LOC284260	chr18	4	4	31	NA	FALSE
LOC388503	chr19	4	4	29	NA	FALSE
LOC392979	chr7	4	4	31	NA	FALSE
LOC441204	chr7	4	4	27	NA	FALSE
LOC729920	chr7	4	4	31	NA	FALSE
LOC91948	chr15	4	4	28	NA	FALSE
LPAAT-delta	chr6	4	4	30	NA	FALSE
LRG1	chr19	4	4	2	NA	FALSE
LRIG1	chr3	4	4	31	NA	FALSE
LRP1B	chr2	4	4	31	NA	FALSE
LRP8	chr1	4	4	31	NA	FALSE
LRPDIT	chr2	4	4	31	NA	FALSE
LRRC4C	chr11	4	4	31	NA	FALSE
LRRC61	chr7	4	4	18	NA	FALSE
LRRK2	chr12	4	4	29	NA	FALSE
LRRTM4	chr2	4	4	31	NA	FALSE
LSAMP	chr3	4	4	31	NA	FALSE
LTBP1	chr2	4	4	30	NA	FALSE
LY75	chr2	4	4	30	NA	FALSE
LYPD6	chr2	4	4	29	NA	FALSE
LYRM4	chr6	4	4	31	FRA6B	FALSE
MAMDC2	chr9	4	4	27	NA	FALSE
MAN1A1	chr6	4	4	29	NA	FALSE
MAN2B2	chr4	4	4	30	NA	FALSE
MAP2	chr2	4	4	31	NA	FALSE
MAP3K7IP1	chr22	4	4	27	NA	FALSE
MAP4K3	chr2	4	4	26	NA	FALSE
MAPK4	chr18	4	4	31	NA	FALSE
MAST3	chr19	4	4	22	FRA19B	FALSE
MAST4	chr5	4	4	31	NA	FALSE
MCTP2	chr15	4	4	31	NA	FALSE
MDS1	chr3	4	4	31	NA	TRUE
ME3	chr11	4	4	29	FRA11F	FALSE
MED12L	chr3	4	4	31	NA	FALSE
MED30	chr8	4	4	27	NA	FALSE
MGAT4A	chr2	4	4	31	NA	FALSE
MGAT4C	chr12	4	4	29	NA	FALSE
MGLL	chr3	4	4	29	NA	FALSE
MICAL2	chr11	4	4	31	NA	FALSE
MICAL2PV1	chr11	4	4	30	NA	FALSE
MICAL2PV2	chr11	4	4	30	NA	FALSE
MIPEP	chr13	4	4	29	NA	FALSE
MLPH	chr2	4	4	25	NA	FALSE
MME	chr3	4	4	31	NA	FALSE
MNAT1	chr14	4	4	29	FRA14B	FALSE
MOBKL2B	chr9	4	4	31	NA	FALSE
MOBP	chr3	4	4	27	NA	FALSE
monoglyceride lipase	chr3	4	4	29	NA	FALSE
MOP3	chr11	4	4	30	NA	FALSE
MPDZ	chr9	4	4	30	NA	FALSE
MPHOSPH6	chr16	4	4	23	NA	FALSE
MPP4	chr2	4	4	30	NA	FALSE
MRPL16	chr11	4	4	6	NA	FALSE
MSI2	chr17	4	4	31	NA	TRUE
MST151	chr10	4	4	31	NA	FALSE
MTA3	chr2	4	4	29	NA	FALSE
MTHFD1L	chr6	4	4	31	NA	FALSE
MTMR14	chr3	4	4	24	NA	FALSE
MTMR7	chr8	4	4	31	NA	FALSE
MYBPH	chr1	4	4	22	NA	FALSE
MYLC2PL	chr7	4	4	18	NA	FALSE
MYO1D	chr17	4	4	30	NA	FALSE
MYO1E	chr15	4	4	29	FRA15A	FALSE
MYO5A	chr15	4	4	25	NA	FALSE
MYO5C	chr15	4	4	28	NA	FALSE
MYOCD	chr17	4	4	31	NA	FALSE
MYOF	chr10	4	4	31	NA	FALSE
NADSYN1	chr11	4	4	31	NA	FALSE
NAF1	chr5	4	4	27	NA	FALSE
NAPB	chr20	4	4	27	NA	FALSE
NAPEPLD	chr7	4	4	6	NA	FALSE
NAV1	chr1	4	4	31	NA	FALSE
NDST1	chr5	4	4	27	NA	FALSE
NDST4	chr4	4	4	30	NA	FALSE
NEBL	chr10	4	4	31	NA	FALSE
NEDD9	chr6	4	4	31	NA	FALSE
NEK10	chr3	4	4	27	NA	FALSE
NEK11	chr3	4	4	29	NA	FALSE
nek11L	chr3	4	4	29	NA	FALSE
NELL2	chr12	4	4	31	NA	FALSE
NFE2L2	chr2	4	4	30	FRA2G	TRUE
NFIC	chr19	4	4	30	NA	FALSE
NID2	chr14	4	4	28	NA	FALSE
NLRC5	chr16	4	4	31	NA	FALSE
NMT2	chr10	4	4	27	NA	FALSE
NOD27	chr16	4	4	30	NA	FALSE
NOL10	chr2	4	4	27	NA	FALSE
NOTCH2	chr1	4	4	18	NA	TRUE
NPFFR2	chr4	4	4	26	NA	FALSE
NR6A1	chr9	4	4	27	NA	FALSE
NRG2	chr5	4	4	31	NA	FALSE
NRP1	chr10	4	4	30	NA	FALSE
OBSCN	chr1	4	4	30	NA	FALSE
ODZ3	chr4	4	4	31	NA	FALSE
OK/KNS-cl.4	chr9	4	4	31	NA	FALSE
OPRM1	chr6	4	4	31	NA	FALSE
OR8U8	chr11	4	4	30	NA	FALSE
OR9A2	chr7	4	4	6	NA	FALSE
OSBP2	chr22	4	4	31	FRA22B	FALSE
OSBPL10	chr3	4	4	31	NA	FALSE
OSBPL3	chr7	4	4	31	NA	FALSE
OSMR	chr5	4	4	28	NA	FALSE
P2RY12	chr3	4	4	30	FRA3D	FALSE
PACSIN2	chr22	4	4	28	NA	FALSE
PAG1	chr8	4	4	31	NA	FALSE
PAK1	chr11	4	4	31	FRA11H	FALSE
PAPLN	chr14	4	4	30	NA	FALSE
PAPPA2	chr1	4	4	31	NA	FALSE
PAPPE	chr1	4	4	31	NA	FALSE
PAQR5	chr15	4	4	25	NA	FALSE
PAX2	chr10	4	4	24	NA	FALSE
PCDH7	chr4	4	4	31	FRA4D	FALSE
PCDHA1	chr5	4	4	30	NA	FALSE
PCDHA10	chr5	4	4	30	NA	FALSE
PCDHA2	chr5	4	4	30	NA	FALSE
PCDHA3	chr5	4	4	30	NA	FALSE
PCDHA4	chr5	4	4	30	NA	FALSE
PCDHA5	chr5	4	4	30	NA	FALSE
PCDHA6	chr5	4	4	30	NA	FALSE
PCDHA7	chr5	4	4	30	NA	FALSE
PCDHA8	chr5	4	4	30	NA	FALSE
PCDHA9	chr5	4	4	30	NA	FALSE
PCOLCE2	chr3	4	4	31	NA	FALSE
PCSK2	chr20	4	4	31	NA	FALSE
PCSK6	chr15	4	4	31	NA	FALSE
PDCD11	chr10	4	4	22	NA	FALSE
PDE4D	chr5	4	4	31	NA	FALSE
PDE6C	chr10	4	4	30	NA	FALSE
PDLIM3	chr4	4	4	19	NA	FALSE
PDYN	chr20	4	4	24	NA	FALSE
PDZRN3	chr3	4	4	31	NA	FALSE
PELP1	chr17	4	4	18	NA	FALSE
PFKP	chr10	4	4	31	NA	FALSE
PHACTR2	chr6	4	4	31	NA	FALSE
PHF15	chr5	4	4	29	NA	FALSE
PHLDB2	chr3	4	4	30	NA	FALSE
PIG38	chr13	4	4	31	NA	FALSE
PIK3C2G	chr12	4	4	31	NA	FALSE
PIK3R2	chr19	4	4	12	NA	FALSE
PITPNC1	chr17	4	4	31	NA	FALSE
PITRM1	chr10	4	4	28	NA	FALSE
PKD1L2	chr16	4	4	31	FRA16D	FALSE
PKP2	chr12	4	4	29	NA	FALSE
PKP4	chr2	4	4	30	NA	FALSE
PLA2G6	chr22	4	4	26	NA	FALSE
PLCB1	chr20	4	4	31	NA	FALSE
PLCE1	chr10	4	4	31	NA	FALSE
PLCXD3	chr5	4	4	31	NA	FALSE
PLEK	chr2	4	4	29	NA	FALSE
PLEKHH1	chr14	4	4	31	FRA14C	FALSE
PLXDC2	chr10	4	4	31	NA	FALSE
PMCA2	chr3	4	4	31	NA	FALSE
PNLIPRP3	chr10	4	4	14	NA	FALSE
POLS	chr5	4	4	29	NA	FALSE
POU6F2	chr7	4	4	31	NA	FALSE
PP2CE	chr3	4	4	24	NA	FALSE
PPAPDC1A	chr10	4	4	31	NA	FALSE
PPFIBP2	chr11	4	4	31	NA	FALSE
PPIL4	chr6	4	4	23	NA	FALSE
PPM1L	chr3	4	4	28	NA	FALSE
PPP1R12B	chr1	4	4	29	NA	FALSE
PRAMEF12	chr1	4	4	12	NA	FALSE
PRCD	chr17	4	4	23	NA	FALSE
PRDM5	chr4	4	4	31	NA	FALSE
PRDM6	chr5	4	4	31	FRA5F	FALSE
PRELID2	chr5	4	4	23	NA	FALSE
PREPL	chr2	4	4	18	NA	FALSE
PREX2	chr8	4	4	31	NA	FALSE
PRICKLE1	chr12	4	4	31	NA	FALSE
PRKCQ	chr10	4	4	31	NA	FALSE
PRKD1	chr14	4	4	31	NA	FALSE
PRKD2	chr19	4	4	20	NA	FALSE
PRLR	chr5	4	4	31	FRA5A|FRA5E	FALSE
PRMT7	chr16	4	4	25	FRA16B|FRA16C	FALSE
PRNPIP	chr1	4	4	29	NA	FALSE
PROM1	chr4	4	4	31	FRA4D	FALSE
PROTOR1	chr22	4	4	31	NA	FALSE
PRR16	chr5	4	4	31	NA	FALSE
PSG1	chr19	4	4	24	NA	FALSE
PSG3	chr19	4	4	26	NA	FALSE
PSG4	chr19	4	4	26	NA	FALSE
PSG8	chr19	4	4	24	NA	FALSE
PSMG4	chr6	4	4	15	NA	FALSE
PTER	chr10	4	4	24	NA	FALSE
PTGFR	chr1	4	4	31	NA	FALSE
PTGFRN	chr1	4	4	27	NA	FALSE
PTPLB	chr3	4	4	27	NA	FALSE
PTPN14	chr1	4	4	31	NA	FALSE
PTPRJ	chr11	4	4	21	NA	FALSE
PTPRK	chr6	4	4	31	NA	FALSE
PTPRO	chr12	4	4	31	NA	FALSE
PTTG1IP	chr21	4	4	24	NA	FALSE
QBRICK	chr9	4	4	31	NA	FALSE
RAD18	chr3	4	4	18	NA	FALSE
RALGPS1	chr9	4	4	31	NA	FALSE
RALYL	chr8	4	4	31	NA	FALSE
rapa	chr6	4	4	31	NA	FALSE
RAPGEF4	chr2	4	4	31	FRA2G	FALSE
RAPGEF5	chr7	4	4	31	NA	FALSE
RAPTOR	chr17	4	4	31	NA	FALSE
RARG	chr12	4	4	14	NA	FALSE
RASGEF1C	chr5	4	4	31	NA	FALSE
RASGRF1	chr15	4	4	31	NA	FALSE
RASGRF2	chr5	4	4	31	NA	FALSE
RFC3	chr13	4	4	24	FRA13A	FALSE
RGMA	chr15	4	4	31	NA	FALSE
RGNEF	chr5	4	4	31	NA	FALSE
RGS	chr1	4	4	30	NA	FALSE
RGS7BP	chr5	4	4	31	NA	FALSE
RGS9	chr17	4	4	18	NA	FALSE
RHOJ	chr14	4	4	23	NA	FALSE
RICH2	chr17	4	4	31	NA	FALSE
RILP	chr12	4	4	31	NA	FALSE
RIMKLA	chr1	4	4	27	NA	FALSE
RIMS1	chr6	4	4	31	FRA6D	FALSE
RIN2	chr20	4	4	31	NA	FALSE
rin3	chr14	4	4	31	NA	FALSE
RIN3	chr14	4	4	31	NA	FALSE
RNASE6PL	chr6	4	4	28	NA	FALSE
RNB6	chr14	4	4	25	NA	FALSE
RNF130	chr5	4	4	31	NA	FALSE
RNF6	chr13	4	4	31	NA	FALSE
RNFT2	chr12	4	4	28	NA	FALSE
ROBO1	chr3	4	4	31	NA	FALSE
ROBO2	chr3	4	4	31	NA	FALSE
RPE65	chr1	4	4	27	FRA1L	FALSE
RRBP1	chr20	4	4	30	NA	FALSE
RRP8	chr11	4	4	18	NA	FALSE
RSU1	chr10	4	4	31	NA	FALSE
RYBP	chr3	4	4	23	FRA3B	FALSE
SAP30BP	chr17	4	4	21	NA	FALSE
SCARB1	chr12	4	4	31	NA	FALSE
SCFD2	chr4	4	4	31	FRA4B	FALSE
SCN2A	chr2	4	4	29	NA	FALSE
SCN5A	chr3	4	4	31	NA	FALSE
SCRN1	chr7	4	4	25	NA	FALSE
SCTR	chr2	4	4	30	NA	FALSE
SDCCAG8	chr1	4	4	31	NA	FALSE
SEC16B	chr1	4	4	30	NA	FALSE
SEC62	chr3	4	4	14	NA	FALSE
SELE	chr1	4	4	27	NA	FALSE
SERPINE2	chr2	4	4	31	NA	FALSE
SETD7	chr4	4	4	26	FRA4C	FALSE
SF1	chr11	4	4	9	FRA11H	FALSE
SFRP2	chr4	4	4	21	NA	FALSE
SGMS1	chr10	4	4	31	FRA10G	FALSE
SGSM1	chr22	4	4	31	NA	FALSE
SH3BP4	chr2	4	4	30	NA	FALSE
SH3GL3	chr15	4	4	30	NA	FALSE
SH3PXD2A	chr10	4	4	31	NA	FALSE
SH3RF1	chr4	4	4	28	NA	FALSE
SH3RF2	chr5	4	4	28	NA	FALSE
SH3TC1	chr4	4	4	31	FRA4A	FALSE
SHC2	chr19	4	4	29	NA	FALSE
SHC4	chr15	4	4	31	NA	FALSE
SHROOM3	chr4	4	4	31	NA	FALSE
SIM1	chr6	4	4	24	NA	FALSE
SKIV2L2	chr5	4	4	25	NA	FALSE
SLA	chr8	4	4	31	NA	FALSE
SLAP	chr8	4	4	28	NA	FALSE
SLC12A8	chr3	4	4	31	NA	FALSE
SLC13A3	chr20	4	4	31	NA	FALSE
SLC13A5	chr17	4	4	29	NA	FALSE
SLC16A12	chr10	4	4	29	NA	FALSE
SLC17A4	chr6	4	4	25	FRA6C	FALSE
SLC18A2	chr10	4	4	29	NA	FALSE
SLC22A15	chr1	4	4	20	NA	FALSE
SLC22A23	chr6	4	4	31	NA	FALSE
SLC24A2	chr9	4	4	31	NA	FALSE
SLC25A26	chr3	4	4	30	FRA3B	FALSE
SLC2A1	chr1	4	4	27	NA	FALSE
SLC2A9	chr4	4	4	31	FRA4A	FALSE
SLC35F1	chr6	4	4	31	NA	FALSE
SLC39A12	chr10	4	4	30	NA	FALSE
SLC3A1	chr2	4	4	25	NA	FALSE
SLC4A3	chr2	4	4	9	NA	FALSE
SLC4A8	chr12	4	4	27	NA	FALSE
SLC6A11	chr3	4	4	30	NA	FALSE
SLC6A20	chr3	4	4	31	NA	FALSE
SLC7A14	chr3	4	4	30	NA	FALSE
SLC8A1	chr2	4	4	31	NA	FALSE
SLCO1A2	chr12	4	4	30	NA	FALSE
SLIT1	chr10	4	4	31	NA	FALSE
SMAD3	chr15	4	4	30	FRA15A	FALSE
SMARCAL1	chr2	4	4	28	NA	FALSE
SMG6	chr17	4	4	29	NA	FALSE
SMOC1	chr14	4	4	31	FRA14C	FALSE
SMOC2	chr6	4	4	31	NA	FALSE
SMRTE	chr12	4	4	29	NA	FALSE
SMURF1	chr7	4	4	27	NA	FALSE
SNAP47	chr1	4	4	27	NA	FALSE
SNCA	chr4	4	4	23	NA	FALSE
SNRPN	chr15	4	4	31	NA	FALSE
SOAT1	chr1	4	4	30	NA	FALSE
SOSTDC1	chr7	4	4	30	NA	FALSE
SPAG16	chr2	4	4	31	NA	FALSE
SPAG17	chr1	4	4	29	NA	FALSE
SPATA5	chr4	4	4	25	NA	FALSE
SPATA6	chr1	4	4	30	NA	FALSE
SPON1	chr11	4	4	31	NA	FALSE
SPRR1A	chr1	4	4	1	FRA1F	FALSE
SPSB1	chr1	4	4	31	NA	FALSE
SPTBN5	chr15	4	4	27	NA	FALSE
SRD5A2L2	chr4	4	4	26	NA	FALSE
ST18	chr8	4	4	31	NA	FALSE
ST3GAL1	chr8	4	4	31	NA	FALSE
ST6GALNAC5	chr1	4	4	27	NA	FALSE
ST6GALNAC V	chr1	4	4	27	NA	FALSE
ST8SIA5	chr18	4	4	31	NA	FALSE
STAB2	chr12	4	4	31	NA	FALSE
STARD13	chr13	4	4	31	NA	FALSE
STC2	chr5	4	4	19	NA	FALSE
STIM1	chr11	4	4	31	NA	FALSE
STK11IP	chr2	4	4	8	NA	FALSE
STON1-GTF2A1L	chr2	4	4	31	NA	FALSE
STX3	chr11	4	4	17	NA	FALSE
SUCLG2	chr3	4	4	31	NA	FALSE
SUGT1P	chr9	4	4	31	NA	FALSE
SV2B	chr15	4	4	31	NA	FALSE
SVIL	chr10	4	4	31	NA	FALSE
SYNE2	chr14	4	4	31	NA	FALSE
SYNGR1	chr22	4	4	27	FRA22A	FALSE
SYNGR1C	chr22	4	4	27	NA	FALSE
SYT13	chr11	4	4	30	NA	FALSE
SYT2	chr1	4	4	31	NA	FALSE
TAF3	chr10	4	4	31	NA	FALSE
TANK	chr2	4	4	28	FRA2G	FALSE
TBC1D4	chr13	4	4	31	NA	FALSE
TBC1D8	chr2	4	4	31	NA	FALSE
TBC1D9	chr4	4	4	28	FRA4C	FALSE
TBR III	chr1	4	4	31	NA	FALSE
TCERG1L	chr10	4	4	31	NA	FALSE
TCRBV24S1A3T	chr7	4	4	6	NA	FALSE
TCRBV6S5A1N1	chr7	4	4	31	NA	FALSE
TDRD5	chr1	4	4	25	NA	FALSE
TDRD7	chr9	4	4	23	NA	FALSE
TEK	chr9	4	4	31	FRA9A|FRA9C	FALSE
TEM7R	chr10	4	4	31	NA	FALSE
TFCP2L1	chr2	4	4	21	NA	FALSE
TGFBI	chr5	4	4	25	NA	FALSE
TGFBR3	chr1	4	4	31	FRA1B	FALSE
TIAM2	chr6	4	4	31	NA	FALSE
TLE4	chr9	4	4	23	NA	FALSE
TMC5	chr16	4	4	24	FRA16A	FALSE
TMCO1	chr1	4	4	25	NA	FALSE
TMEM118	chr12	4	4	28	NA	FALSE
TMEM182	chr2	4	4	27	NA	FALSE
TMEM51	chr1	4	4	30	NA	FALSE
TMPRSS13	chr11	4	4	31	NA	FALSE
TNC	chr9	4	4	31	NA	FALSE
TNFAIP8	chr5	4	4	31	NA	FALSE
TNFRSF13B	chr17	4	4	26	NA	FALSE
TNIP1	chr5	4	4	27	NA	FALSE
[truncated: 11,105 more rows]
