# Supplementary material for: Genome-Wide Analysis of Loss of Heterozygosity in Breast Infiltrating Ductal Carcinoma Distant Normal Tissue Highlights Arm Specific Enrichment and Expansion across Tumor Stages
Source: PLoS One. 2014 Apr 18;9(4):e95783. doi: 10.1371/journal.pone.0095783 (PMC3991715; doi:10.1371/journal.pone.0095783)
Supplement: Table S6 — Length of concurrent LOH of 3 IDC patients with sequencing results. (XLSX) [file pone.0095783.s009.xlsx]

## Sheet: Table S6
TCGA-A7-A0CE						TCGA-BH-A0B3						TCGA-E2-A15E
Arm	Exta(Kb)	Extb(Kb)	Equal-Ovlp(Kb)	Pa-Ovlp(Kb)	Pa-Ext(Kb)	Arm	Exta(Kb)	Extb(Kb)	Equal-Ovlp(Kb)	Pa-Ovlp(Kb)	Pa-Ext(Kb)	Arm	Exta(Kb)	Extb(Kb)	Equal-Ovlp(Kb)	Pa-Ovlp(Kb)	Pa-Ext(Kb)
10_p	0	0	3.517	0	0	10_p	24.58	29.517	103.329	0	0	10_p	0.048	0.001	0.046	0	0
10_q	282.909	0	0.132	0	0	10_q	63.348	114.653	271.889	0	0	10_q	21.222	12.116	7.848	0	0
11_p	9.134	13.325	0.056	0	0	11_p	402.058	8.403	174.113	0	0	11_p	20.921	0.06	1.875	0	0
11_q	0.046	59.469	22.618	0	0	11_q	17.214	391.574	211.348	0	0	11_q	0.01	0	0.091	0	0
12_p	0	0	10.177	0	0	12_p	146.221	64.936	32.586	0	0	12_p	8.603	45.39	0.041	0	0
12_q	0.187	8.526	1.636	0	0	12_q	279.566	276.274	410.733	0.001	10.576	12_q	0.079	165.332	88.906	0.001	31.537
13_q	4.951	815.453	1.834	0.002	52.149	13_q	187.061	279.165	136.676	0.001	4.069	13_q	0.093	0.114	0.106	0	0
14_q	5.707	803.409	0.064	0	0	14_q	32.76	254.24	126.225	0	0	14_q	0	0.006	0.129	0	0
15_q	8.591	439.093	0.058	0	0	15_q	175.617	146.566	94.042	0	0	15_q	7.493	92.616	6.053	0	0
16_p	0	99.89	0.034	0	0	16_p	9.871	0	46.477	0	0	16_p	2.209	106.182	71.481	0	0
16_q	0.01	241.966	8.488	0	0	16_q	39.427	93.739	167.684	0	0	16_q	11.757	52.151	37.07	0.001	0.996
17_p	0	116.238	0.016	0	0	17_p	19.504	6.003	0.056	0	0	17_p	9.754	43.234	0.772	0	0
17_q	0.27	636.732	0.055	0	0	17_q	0.161	147.103	114.813	0	0	17_q	12.715	1595.75	11.784	0	0
18_p	5.671	0	0.011	0	0	18_p	0	37.674	11.157	0	0	18_p	27.13	2.628	0.018	0	0
18_q	0	88.357	0.077	0	0	18_q	192.785	422.029	135.353	92.215	541.354	18_q	3.798	29.837	0.098	0.001	0.082
19_p	0	0.217	0.035	0	0	19_p	16.006	0.384	16.347	0	0	19_p	0.049	30.626	0.053	0	0
19_q	0	0	0.052	0	0	19_q	44.097	31.271	0.099	0.001	10.487	19_q	0	7.199	4.065	0	0
1_p	0	40.791	7.042	0	0	1_p	105.095	328.349	186.542	0	0	1_p	71.789	46.477	18.601	0	0
1_q	0	32.703	0.134	0	0	1_q	170.048	125.58	259.501	0.001	179.404	1_q	579.372	51.933	0.868	0	0
20_p	0.241	28.649	0.053	0	0	20_p	16.897	102.264	61.618	0	0	20_p	0	190.301	0.064	0	0
20_q	0	56.137	0.074	0	0	20_q	15.692	124.35	8.94	0.001	4.668	20_q	0	0.028	0.049	0	0
21_p	1.801	0	0.003	0	0	21_p	0	0	0.002	0	0	21_p	0	0	0.001	0	0
21_q	2.594	0.235	12.627	0	0	21_q	70.591	0	65.973	0	0	21_q	0.016	12.725	2.884	0	0
22_q	0	219.003	0.039	0	0	22_q	0.266	0	6.419	0	0	22_q	25.507	56.179	0.088	0.002	9.38
2_p	0.044	0	0.262	0	0	2_p	212.689	5.168	126.344	0.001	70.358	2_p	29.081	0.266	0.101	0	0
2_q	41.78	132.006	72.374	0	0	2_q	279.172	285.074	432.448	0	0	2_q	69.712	475.556	67.916	0.001	0.022
3_p	0.044	277.837	43.587	0	0	3_p	49.556	274.758	119.624	0	0	3_p	2.563	0	52.444	0	0
3_q	0.024	360.975	4.88	0	0	3_q	56.411	98.281	427.728	0	0	3_q	1.418	0.013	0.083	0	0
4_p	0	0.111	37.312	0	0	4_p	58.682	220.778	92.26	0	0	4_p	0	11.41	0.454	0	0
4_q	343.304	29.6	0.404	0	0	4_q	172.399	362.798	355.472	6.089	479.474	4_q	8.747	0.911	53.766	0	0
5_p	0.03	0.501	0.084	0	0	5_p	518.022	141.686	148.513	0	0	5_p	0.266	29.416	78.588	0	0
5_q	213.475	55.429	1.816	0.001	17.038	5_q	87.966	111.925	203.138	0.066	0.078	5_q	132.665	0	0.391	0	0
6_p	1.329	0.554	21.585	0	0	6_p	19.989	111.242	100.173	0	0	6_p	0.213	0.059	13.722	0	0
6_q	0.034	269.487	19.918	0	0	6_q	98.714	21.516	460.862	2.937	7.677	6_q	205.255	81.801	0.265	0	0
7_p	0.101	19.914	0.054	0	0	7_p	469.199	227.148	167.651	0	0	7_p	0.025	34.39	0.093	0	0
7_q	125.673	0.001	14.659	0	0	7_q	522.703	153.297	328.99	0	0	7_q	0.376	0	0.525	0	0
8_p	1.819	25.292	18.922	0	0	8_p	21.16	91.168	84.105	0	0	8_p	6.519	23.628	11.018	0.006	0.1
8_q	12.301	1.735	0.297	0	0	8_q	69.334	45.987	179.165	0	0	8_q	0.143	20.945	0.164	0	0
9_p	0	80.59	16.254	0	0	9_p	57.416	409.678	38.205	0	0	9_p	0.051	5.082	0.09	0	0
9_q	0.244	676.802	49.775	0	0	9_q	14.888	329.446	137.591	0.001	1.144	9_q	48.011	178.205	8.752	0.711	8.27
